# Supplementary material for: Cryptic speciation in arid mountains: An integrative revision of the Pristurus rupestris species complex (Squamata, Sphaerodactylidae) from Arabia based on morphological, genetic and genomic data, with the description of four new species
Source: PLoS One. 2025 Feb 24;20(2):e0315000. doi: 10.1371/journal.pone.0315000 (PMC11849857; doi:10.1371/journal.pone.0315000)
Supplement: S1 Table — Holotypes are highlighted in bold. (XLSX) [file pone.0315000.s009.xlsx]

## Sheet: Sheet2
S1 Table. Table on nine morphometric and two pholidotic variables for all holotypes and paratypes of the four new species of Pristurus described herein. Holotypes are highlighted in bold.
	Species	Specimen code	Lineage sensu Garcia-Porta et al. 2017	Lineage sensu Burriel-Carranza et al. 2023b	Sex	Collection	SVL	TrL	HL	HH	HW	Lhu	Lun	Lfe	Ltb	ULS	LLS	HL/SVL	HW/HL
1	Pristurus ali sp. nov.	S7547	7	BFD4	M	ZFMK	23.78	8.91	7.24	3.3	4.53	3.92	4.84	5.75	5.6	7	4	0.304458	0.625691
2	Pristurus ali sp. nov.	S7509	7	BFD4	M	?	21.5	8.59	6.3	3.38	4.27	4.4	4.9	5.87	4.43	7	4	0.293023	0.677778
3	Pristurus ali sp. nov.	CN4240	7	BFD4	M	IBE	25.74	12.47	7.65	4.15	5.5	5.49	4.73	6.26	5.81	7	4	0.297203	0.718954
4	Pristurus ali sp. nov.	S7193	7	BFD4	M	IBE	23.15	10.84	6.65	3.59	4.74	4.29	3.91	5.59	5.61	7	4	0.287257	0.712782
5	Pristurus ali sp. nov.	S7226	7	BFD4	M	NHMO	23.62	10.07	7.04	3.63	4.73	4.21	4.01	5.02	5.88	6	4	0.298052	0.671875
6	Pristurus ali sp. nov.	S7539	7	BFD4	F	IBE	24.34	9.64	6.93	3.27	5.27	4.53	3.52	5.61	5.39	6	4	0.284717	0.760462
7	Pristurus ali sp. nov.	S7225	7	BFD4	F	IBE	22.21	9.22	6.62	3.69	4.11	3.8	4.05	5.94	6.14	7	4	0.298064	0.620846
8	Pristurus ali sp. nov.	S7563	7	BFD4	F	IBE	23.1	9.55	6.95	3.45	4.96	3.62	4.16	5.93	5.49	7	4	0.300866	0.713669
9	Pristurus ali sp. nov.	CN8286	7	BFD4	F	IBE	24.21	9.83	6.7	3.24	4.65	5	4.37	5.97	5.81	7	4	0.276745	0.69403
10	Pristurus ali sp. nov.	S7211	7	BFD4	F	IBE	18.95	7.3	5.2	3.21	3.79	4.02	3.53	4.08	4.45	7	4	0.274406	0.728846
11	Pristurus feulneri sp. nov.	S6102	13	BFD9	M	ZFMK	24.6	11.37	6.77	2.93	4.23	4.73	5.2	5.42	6.62	7	4	0.275203	0.624815
12	Pristurus feulneri sp. nov.	CN3699	13	BFD9	M	IBE	24.3	11.47	7.15	2.7	4.14	4.84	4.92	6.44	6.53	6	4	0.294239	0.579021
13	Pristurus feulneri sp. nov.	CN7939	13	BFD9	M	IBE	21.7	9.85	6.92	2.45	3.96	4.7	4.57	5.64	6.37	6	5	0.318894	0.572254
14	Pristurus feulneri sp. nov.	CN7239	13	BFD9	M	IBE	24.07	10.77	6.61	2.54	4	4.55	5.09	5.26	5.71	7	4	0.274616	0.605144
15	Pristurus feulneri sp. nov.	S7533	13	BFD9	M	IBE	25.34	11.93	7.81	3.14	4.47	4.96	5.39	6.42	6.52	6	4	0.308208	0.572343
16	Pristurus feulneri sp. nov.	S7551	13	BFD9	F	NHMO	24.31	10.83	6.89	3.11	3.85	4.21	4.21	6.16	5.72	7	4	0.283422	0.558781
17	Pristurus feulneri sp. nov.	CN7213	13	BFD9	F	IBE	24.44	11.5	6.65	2.99	4.32	4.65	4.62	5.16	5.25	7	4	0.272095	0.649624
18	Pristurus assareen sp. nov.	CN3704	16	BFD12	M	ZFMK	22.27	11.08	6.74	3.18	4.01	3.86	4.73	4.67	5.38	7	4	0.302649	0.594955
19	Pristurus assareen sp. nov.	CN192	16	BFD12	Juvenile	IBE	16.7	6.5	5.9	2.78	3.91	2.92	2.87	3.13	3.73	6	4	0.353293	0.662712
20	Pristurus assareen sp. nov.	S7275	16	BFD12	F	IBE	24.1	11.6	7.04	3.38	4.67	3.28	3.79	4.96	5.09	6	4	0.292116	0.663352
21	Pristurus omanensis sp. nov.	S8000	8	BFD5	M	ZFMK	22.23	10.85	6.4	3.18	3.76	3.78	4.21	4.73	5.43	7	4	0.287899	0.5875
22	Pristurus omanensis sp. nov.	S7541	9	BFD5	M	NHMO	25.43	11.12	7.46	3.53	4.35	5.13	4.83	6.16	5.29	6	4	0.293354	0.58311
23	Pristurus omanensis sp. nov.	S9012	9	BFD5	M	IBE	22.61	9.47	6.69	3	4.36	4.16	4.53	5.3	5.43	8	4	0.295887	0.651719
24	Pristurus omanensis sp. nov.	S7508	8	BFD5	M	IBE	22.42	10.64	6.45	3.09	3.77	3.55	4.12	4.79	5.55	7	4	0.28769	0.584496
25	Pristurus omanensis sp. nov.	S7276	9	BFD5	M	IBE	23.76	10.99	6.83	3.17	4.16	4.91	4.3	5.69	5.35	7	4	0.287458	0.609078
26	Pristurus omanensis sp. nov.	S7737	9	BFD5	F	IBE	21.69	10.45	6.2	3.24	3.94	4.66	4.15	5.09	6.11	7	5	0.285846	0.635484
27	Pristurus omanensis sp. nov.	S7708	9	BFD5	F	IBE	22.4	10.19	6.62	3.06	3.93	4.22	3.86	4.35	5.87	6	4	0.295536	0.593656
28	Pristurus omanensis sp. nov.	CN4297	9	BFD5	F	IBE	19.8	9.28	5.87	3.37	4.25	4.23	3.73	5.37	4.62	6	4	0.296465	0.72402
29	Pristurus omanensis sp. nov.	S9013	9	BFD5	F	IBE	22.58	9.47	6.91	2.84	3.55	3.99	3.83	5.42	5.34	7	5	0.306023	0.513748
