# Supplementary material for: Cryptic speciation in arid mountains: An integrative revision of the Pristurus rupestris species complex (Squamata, Sphaerodactylidae) from Arabia based on morphological, genetic and genomic data, with the description of four new species
Source: PLoS One. 2025 Feb 24;20(2):e0315000. doi: 10.1371/journal.pone.0315000 (PMC11849857; doi:10.1371/journal.pone.0315000)
Supplement: S2 Table — Abbreviations are as follows: (HL) Head length; (HW) Head width; (HH) Head hight; (ASG) Body width at the scapular girdle; (APG) Body width at the pelvic girdle; (TrL) Trunk length; (LHu) Humerus length; (LUn) Ulna length; (LFe) Femur length; (LTb) Tibia length. (XLSX) [file pone.0315000.s010.xlsx]

## Sheet: Sheet1
S2 Table. Loadings and variance explained by each of the first ten components retained from the PCA performed on shape residuals of Pristurus rupestris species complex specimens. Abbreviations are as follows: (HL) Head length; (HW) Head width; (HH) Head hight; (ASG) Body width at the scapular girdle; (APG) Body width at the pelvic girdle; (TrL) Trunk length; (LHu) Humer length; (LUn) Ulna length;…
Variable	PC1	PC2	PC3	PC4	PC5	PC6	PC7	PC8	PC9	PC10
HL	0.138829	-0.0785269	-0.0765813	-0.0223733	-0.130396	-0.053747	-0.0140607	0.236265	-0.145992	-0.933258
HW	0.266343	-0.264463	-0.0408554	0.0852815	-0.1198	0.0671661	0.168647	0.261359	-0.814393	0.267075
HH	0.394863	-0.336261	0.193398	0.0903134	-0.473635	-0.189152	0.195524	0.345831	0.493946	0.153404
ASG	0.499755	-0.263603	-0.0167735	-0.1473	0.629116	-0.164049	-0.46254	0.113925	0.0841258	0.0456273
APG	0.399381	-0.197277	-0.209249	0.406136	-0.00160048	0.525023	0.113448	-0.530905	0.111518	-0.100128
TrL	0.0310725	-0.0866703	0.394818	-0.266567	0.45585	0.104886	0.729687	-0.0166392	0.0432499	-0.105797
LHu	0.424856	0.706861	0.496082	0.201496	-0.0389917	0.0864158	-0.111882	0.0605754	-0.0886761	-0.0104506
LUn	0.251882	0.214176	-0.310107	-0.738277	-0.215271	0.428179	-0.00492287	0.0905181	0.0722214	0.0797043
LFe	0.147343	0.381776	-0.640738	0.264705	0.233853	-0.251034	0.380815	0.268745	0.114475	0.0622002
LTb	0.279264	0.0602378	-0.0480293	-0.265794	-0.195389	-0.624048	0.127717	-0.614059	-0.154596	-0.02317
Variance explained (%)	29.6228	18.2643	12.3807	10.1841	9.00325	6.37635	5.93559	4.66369	2.45568	1.11354
