# Supplementary material for: Cryptic speciation in arid mountains: An integrative revision of the Pristurus rupestris species complex (Squamata, Sphaerodactylidae) from Arabia based on morphological, genetic and genomic data, with the description of four new species
Source: PLoS One. 2025 Feb 24;20(2):e0315000. doi: 10.1371/journal.pone.0315000 (PMC11849857; doi:10.1371/journal.pone.0315000)
Supplement: S3 Table — Significant values (p < 0.05) are shown in bold. (XLSX) [file pone.0315000.s011.xlsx]

## Sheet: Sheet1
S3 Table. Pairwise procrustes ANOVA on Pristurus shape residuals inferred from 10 independent morphological measuments. Significant values (p < 0.05) are shown in bold.
Pairwise comparisons		d	UCL (95%)	z	Pr > d
Pristurus rupestris	Pristurus ali sp. nov.	0.174873	0.073762	5.89139	0.001
Pristurus rupestris	Pristurus feulneri sp. nov.	0.04505	0.0702357	0.0068902	0.488
Pristurus rupestris	Pristurus assareen sp. nov.	0.226459	0.258623	1.19743	0.117
Pristurus rupestris	Pristurus omanensis sp. nov.	0.0576508	0.0916538	-0.205553	0.575
Pristurus ali sp. nov.	Pristurus feulneri sp. nov.	0.139579	0.0771588	4.79081	0.001
Pristurus ali sp. nov.	Pristurus assareen sp. nov.	0.186416	0.259629	0.49836	0.297
Pristurus ali sp. nov.	Pristurus omanensis sp. nov.	0.136838	0.0994528	3.01122	0.002
Pristurus feulneri sp. nov.	Pristurus assareen sp. nov.	0.19872	0.257961	0.721552	0.23
Pristurus feulneri sp. nov.	Pristurus omanensis sp. nov.	0.0404768	0.096035	-1.45299	0.929
Pristurus assareen sp. nov.	Pristurus omanensis sp. nov.	0.223168	0.255144	1.08033	0.138
