# Supplementary material for: Cryptic speciation in arid mountains: An integrative revision of the Pristurus rupestris species complex (Squamata, Sphaerodactylidae) from Arabia based on morphological, genetic and genomic data, with the description of four new species
Source: PLoS One. 2025 Feb 24;20(2):e0315000. doi: 10.1371/journal.pone.0315000 (PMC11849857; doi:10.1371/journal.pone.0315000)
Supplement: S4 Table — Significant values (p < 0.05) are shown in bold. Abbreviations of each variable as in S1 Table. (XLSX) [file pone.0315000.s012.xlsx]

## Sheet: Sheet1
S4 Table. Pairwise procrustes ANOVA's p-values on the individual morphological variables. Significant values (p < 0.05) are shown in bold. Abbreviations of each variable as in Table S1.
Pairwise comparisons		HL	HW	HH	ASG	APG	TrL	LHu	LUn	LFe	LTb
Pristurus rupestris	Pristurus ali sp. nov.	0.001	0.001	0.001	0.005	0.002	0.272	0.005	0.689	0.329	0.063
Pristurus rupestris	Pristurus feulneri sp. nov.	0.074	0.058	0.263	0.337	0.471	0.866	0.909	0.77	0.999	0.099
Pristurus rupestris	Pristurus assareen sp. nov.	0.146	0.117	0.985	0.079	0.112	0.183	0.521	0.071	0.515	0.192
Pristurus rupestris	Pristurus omanensis sp. nov.	0.124	0.455	0.023	0.91	0.768	0.477	0.829	0.939	0.53	0.346
Pristurus ali sp. nov.	Pristurus feulneri sp. nov.	0.001	0.001	0.001	0.053	0.025	0.345	0.005	0.929	0.373	0.754
Pristurus ali sp. nov.	Pristurus assareen sp. nov.	0.8	0.678	0.072	0.302	0.474	0.091	0.849	0.089	0.704	0.457
Pristurus ali sp. nov.	Pristurus omanensis sp. nov.	0.003	0.001	0.013	0.038	0.038	0.896	0.023	0.681	0.911	0.578
Pristurus feulneri sp. nov.	Pristurus assareen sp. nov.	0.341	0.309	0.71	0.109	0.154	0.172	0.524	0.09	0.511	0.418
Pristurus feulneri sp. nov.	Pristurus omanensis sp. nov.	0.826	0.507	0.188	0.535	0.787	0.562	0.917	0.765	0.543	0.742
Pristurus assareen sp. nov.	Pristurus omanensis sp. nov.	0.389	0.207	0.405	0.078	0.13	0.105	0.491	0.087	0.685	0.323
