# Supplementary material for: Cryptic speciation in arid mountains: An integrative revision of the Pristurus rupestris species complex (Squamata, Sphaerodactylidae) from Arabia based on morphological, genetic and genomic data, with the description of four new species
Source: PLoS One. 2025 Feb 24;20(2):e0315000. doi: 10.1371/journal.pone.0315000 (PMC11849857; doi:10.1371/journal.pone.0315000)
Supplement: S5 Table — Values in the diagonal show intraspecific diversity in the 12S mitochondrial gene fragment. (XLSX) [file pone.0315000.s013.xlsx]

## Sheet: Sheet1
S5 Table. Uncorrected p-distances for the 12S mitochondrial gene fragment among all five species conforming the Pristurus rupestris species complex. Values in the diagonal show intraspecific diversity in the 12S mitochondrial gene fragment.
Species	Pristurus omanensis sp. nov.	Pristurus alsareen sp. nov.	Pristurus ali sp. nov.	Pristurus rupestris	Pristurus feulneri sp. nov.
Pristurus omanensis sp. nov.	0.0296672	0.23691	0.211905	0.222242	0.245919
Pristurus assareen sp. nov.	0.23691	0.0146805	0.123943	0.100938	0.154126
Pristurus ali sp. nov.	0.211905	0.123943	0.0176888	0.0945933	0.135076
Pristurus rupestris sensu stricto	0.222242	0.100938	0.0945933	0.0473106	0.150158
Pristurus feulneri sp. nov.	0.245919	0.154126	0.135076	0.150158	0.0846594
