# Supplementary material for: Cryptic speciation in arid mountains: An integrative revision of the Pristurus rupestris species complex (Squamata, Sphaerodactylidae) from Arabia based on morphological, genetic and genomic data, with the description of four new species
Source: PLoS One. 2025 Feb 24;20(2):e0315000. doi: 10.1371/journal.pone.0315000 (PMC11849857; doi:10.1371/journal.pone.0315000)
Supplement: S6 Table — P. = Pristurus. (XLSX) [file pone.0315000.s014.xlsx]

## Sheet: Sheet1
S6 Table. Standardized F'st values (upper corner) and p-values (bottom corner) across all species within Pristurus rupestris species complex. P. = Pristurus.
F'st/p-value	P. rupestris	P. ali sp. nov.	P. feulneri sp. nov.	P. alsareen sp. nov.	P. omanensis sp. nov.
P. rupestris	0	0.664	0.617	0.519	0.802
P. ali sp. nov.	0.001	0	0.661	0.725	0.833
P. feulneri sp. nov.	0.001	0.001	0	0.652	0.83
P. assareen sp. nov.	0.001	0.004	0.001	0	0.869
P. omanensis sp. nov.	0.001	0.001	0.001	0.002	0
