# Supplementary material for: Cryptic speciation in arid mountains: An integrative revision of the Pristurus rupestris species complex (Squamata, Sphaerodactylidae) from Arabia based on morphological, genetic and genomic data, with the description of four new species
Source: PLoS One. 2025 Feb 24;20(2):e0315000. doi: 10.1371/journal.pone.0315000 (PMC11849857; doi:10.1371/journal.pone.0315000)
Supplement: S7 Table — Each row represents a contact locality where two species have been found at less than 50 m from each other. Species1 and Species2 columns refer to the first and second species mentioned at column Species in sympatry respectively. (XLSX) [file pone.0315000.s015.xlsx]

## Sheet: TableX_Sympatry_analyses
S7 Table. Analysis of sympatry between all Pristurus species in the Pristurus rupestris species complex. Each row represents a contact locality where two species have been found at less than 100 m from each other. Species 1 and Species 2 samples refer to the first and second species mentioned at column Species in sympatry respectively.
	Latitude	Longitude	Species in sympatry	Species 1 samples	Species 2 samples
1	22.847	59.138	P.rupestris and P. ali sp. nov.	CN179	CN127
2	23.08	57.613	P.rupestris and P. feulneri sp. nov.	S6035, S6101	S6036
3	22.982	57.701	P.rupestris and P. feulneri sp. nov.	S6120	S7284
4	23.132	58.619	P.rupestris and P. assareen sp. nov.	S7553, S7534, CN7147, CN7208, CN7282, CN6997, CN4052, CN8972, CN7171, CN4175, CN8956, CN176, CN98, CN212, CN8983, CN8653, CN169, CN4044, CN4048, CN8046	CN192, S7257, CN3704
5	22.539	59.368	P.rupestris and P. omanensis sp. nov.	S7310	S9013
6	22.763	58.853	P.rupestris and P. omanensis sp. nov.	S7565	S7552
7	22.909	59.171	P.rupestris and P. omanensis sp. nov.	CN3705	S7187, S7536
8	22.833	58.988	P.rupestris and P. omanensis sp. nov.	S9018	S7541
9	22.909	59.172	P.rupestris and P. omanensis sp. nov.	CN3705	S7187, S7536
10	22.766	59.034	P. ali sp. nov. and P. feulneri sp. nov.	S7511, S7547	S7258
11	22.77	59.076	P. ali sp. nov. and P. feulneri sp. nov.	S7560	S7546
12	23.14	57.844	P. feulneri sp. nov. and P. omanensis sp. nov.	S7460	S6060, S7475, S7452
