# Supplementary material for: Cryptic speciation in arid mountains: An integrative revision of the Pristurus rupestris species complex (Squamata, Sphaerodactylidae) from Arabia based on morphological, genetic and genomic data, with the description of four new species
Source: PLoS One. 2025 Feb 24;20(2):e0315000. doi: 10.1371/journal.pone.0315000 (PMC11849857; doi:10.1371/journal.pone.0315000)
Supplement: S1 Appendix — (ZIP) [file pone.0315000.s016.zip]

Archive with 8 entries (8 files):
- CMOS_PHASED_ordered.fasta
- __MACOSX/._CMOS_PHASED_ordered.fasta
- MC1R_PHASED_ordered.fasta
- __MACOSX/._MC1R_PHASED_ordered.fasta
- RAG1_PHASED_ordered.fasta
- __MACOSX/._RAG1_PHASED_ordered.fasta
- RAG2_PHASED_ordered.fasta
- __MACOSX/._RAG2_PHASED_ordered.fasta
