# Supplementary material for: Cryptic speciation in arid mountains: An integrative revision of the Pristurus rupestris species complex (Squamata, Sphaerodactylidae) from Arabia based on morphological, genetic and genomic data, with the description of four new species
Source: PLoS One. 2025 Feb 24;20(2):e0315000. doi: 10.1371/journal.pone.0315000 (PMC11849857; doi:10.1371/journal.pone.0315000)
Supplement: S1 Appendix — (ZIP) [file pone.0315000.s016.zip › CMOS_PHASED_ordered.fasta]

>S7167b_Prup10a
TATTGTGGAGCTCCAGTGGCTGTAAAGCAGGTGAAGAAATGCAGTAAGAACAGCTTAGCATCACGGCAGAGCTTCTGGGCAGAACTAAATGTGGCACACCTTGAACATCAAAATGTGGTGCGTGTGATAGCTGCTAGCACATCTTCCCCTGCTGGTCAAGAGAGTTTGGGGACCATAATAATGGAATATGTAGGCAACAGCACTCTGCATCATGTTATCTATGGGACTAACTGGGTAACAATCAAAAAGAAAGATGACGGTCTTGGATGTGGCCGAGAGTCCTTAAGCTTGGCTCAGTCTCTGCAGTACTCCTGTGACATTGTGGCAGGTTTAGTCTTTCTCCATTCACATTTAATTGTGCACCTGGATTTAAAACCTGCTAACATATTCATCACTGAACAAAATATTTGC
>S7415_Prup10a
TATTGTGGAGCTCCAGTGGCTGTAAAGCAGGTGAAGAAATGCAGTAAGAACAGCTTAGCATCACGGCAGAGCTTCTGGGCAGAACTAAATGTGGCACACCTTGAACATCAAAATGTGGTGCGTGTGATAGCTGCTAGCACATCTTCCCCTGCTGGTCAAGAGAGTTTGGGGACCATAATAATGGAATATGTAGGCAACAGCACTCTGCATCATGTTATCTATGGGACTAACTGGGTAACAATCAAAAAGAAAGATGACGGTCTTGGATGTGGCCGAGAGTCCTTAAGCTTGGCTCAGTCTCTGCAGTACTCCTGTGACATTGTGGCAGGTTTAGTCTTTCTCCATTCACATTTAATTGTGCACCTGGATTTAAAACCTGCTAACATATTCATCACTGAACAAAATATTTGC
>S7424_Prup10a
TATTGTGGAGCTCCAGTGGCTGTAAAGCAGGTGAAGAAATGCAGTAAGAACAGCTTAGCATCACGGCAGAGCTTCTGGGCAGAACTAAATGTGGCACACCTTGAACATCAAAATGTGGTGCGTGTGATAGCTGCTAGCACATCTTCCCCTGCTGGTCAAGAGAGTTTGGGGACCATAATAATGGAATATGTAGGCAACAGCACTCTGCATCATGTTATCTATGGGACTAACTGGGTAACAATCAAAAAGAAAGATGACGGTCTTGGATGTGGCCGAGAGTCCTTAAGCTTGGCTCAGTCTCTGCAGTACTCCTGTGACATTGTGGCAGGTTTAGTCTTTCTCCATTCACATTTAATTGTGCACCTGGATTTAAAACCTGCTAACATATTCATCACTGAACAAAATATTTGC
>S7167b_Prup10b
TATTGTGGAGCTCCAGTGGCTGTAAAGCAGGTGAAGAAATGCAGTAAGAACAGCTTAGCATCACGGCAGAGCTTCTGGGCAGAACTAAATGTGGCACACCTTGAACATCAAAATGTGGTGCGTGTGATAGCTGCTAGCACATCTTCCCCTGCTGGTCAAGAGAGTTTGGGGACCATAATAATGGAATATGTAGGCAACAGCACTCTGCATCATGTTATCTATGGGACTAACTGGGTAACAATCAAAAAGAAAGATGACGGTCTTGGATGTGGCCGAGAGTCCTTAAGCTTGGCTCAGTCTCTGCAGTACTCCTGTGACATTGTGGCAGGTTTAGTCTTTCTCCATTCACATTTAATTGTGCACCTGGATTTAAAACCTGCTAACATATTCATCACTGAACAAAATATTTGC
>S7415_Prup10b
TATTGTGGAGCTCCAGTGGCTGTAAAGCAGGTGAAGAAATGCAGTAAGAACAGCTTAGCATCACGGCAGAGCTTCTGGGCAGAACTAAATGTGGCACACCTTGAACATCAAAATGTGGTGCGTGTGATAGCTGCTAGCACATCTTCCCCTGCTGGTCAAGAGAGTTTGGGGACCATAATAATGGAATATGTAGGCAACAGCACTCTGCATCATGTTATCTATGGGACTAACTGGGTAACAATCAAAAAGAAAGATGACGGTCTTGGATGTGGCCGAGAGTCCTTAAGCTTGGCTCAGTCTCTGCAGTACTCCTGTGACATTGTGGCAGGTTTAGTCTTTCTCCATTCACATTTAATTGTGCACCTGGATTTAAAACCTGCTAACATATTCATCACTGAACAAAATATTTGC
>S7424_Prup10b
TATTGTGGAGCTCCAGTGGCTGTAAAGCAGGTGAAGAAATGCAGTAAGAACAGCTTAGCATCACGGCAGAGCTTCTGGGCAGAACTAAATGTGGCACACCTTGAACATCAAAATGTGGTGCGTGTGATAGCTGCTAGCACATCTTCCCCTGCTGGTCAAGAGAGTTTGGGGACCATAATAATGGAATATGTAGGCAACAGCACTCTGCATCATGTTATCTATGGGACTAACTGGGTAACAATCAAAAAGAAAGATGACGGTCTTGGATGTGGCCGAGAGTCCTTAAGCTTGGCTCAGTCTCTGCAGTACTCCTGTGACATTGTGGCAGGTTTAGTCTTTCTCCATTCACATTTAATTGTGCACCTGGATTTAAAACCTGCTAACATATTCATCACTGAACAAAATATTTGC
>CN133_Prup11a
TATTGTGGAGCTCCAGTGGCTGTAAAGCAGGTGAAGAAATGCAGTAAGAACAGCTTAGCATCACGGCAGAGCTTCTGGGCAGAACTAAATGTGGCACACCTTGAACATCAAAATGTGGTGCGTGTGATAGCTGCTAGCACATCTTCCCCTGCTGGTCAAGAGAGTTTGGGGACCATAATAATGGAATATGTAGGCAACAGCACTCTGCATCATGTTATCTATGGGACTAACTGGGTAACAATCAAAAAGAAAGATGACGGTCTTGGATGTGGCCGAGAGTCCTTAAGCTTGGCTCAGTCTCTGCAGTACTCCTGTGACATTGTGGCAGGTTTAGTCTTTCTCCATTCACATTTAATTGTGCACCTGGATTTAAAACCTGCTAACATATTCATCACTGAACAAAATATTTGC
>S7882_Prup11a
TATTGTGGAGCTCCAGTGGCTGTAAAGCAGGTGAAGAAATGCAGTAAGAACAGCTTAGCATCACGGCAGAGCTTCTGGGCAGAACTAAATGTGGCACACCTTGAACATCAAAATGTGGTGCGTGTGATAGCTGCTAGCACATCTTCCCCTGCTGGTCAAGAGAGTTTGGGGACCATAATAATGGAATATGTAGGCAACAGCACTCTGCATCATGTTATCTATGGGACTAACTGGGTAACAATCAAAAAGAAAGATGACGGTCTTGGATGTGGCCGAGAGTCCTTAAGCTTGGCTCAGTCTCTGCAGTACTCCTGTGACATTGTGGCAGGTTTAGTCTTTCTCCATTCACATTTAATTGTGCACCTGGATTTAAAACCTGCTAACATATTCATCACTGAACAAAATATTTGC
>CN133_Prup11b
TATTGTGGAGCTCCAGTGGCTGTAAAGCAGGTGAAGAAATGCAGTAAGAACAGCTTAGCATCACGGCAGAGCTTCTGGGCAGAACTAAATGTGGCACACCTTGAACATCAAAATGTGGTGCGTGTGATAGCTGCTAGCACATCTTCCCCTGCTGGTCAAGAGAGTTTGGGGACCATAATAATGGAATATGTAGGCAACAGCACTCTGCATCATGTTATCTATGGGACTAACTGGGTAACAATCAAAAAGAAAGATGACGGTCTTGGATGTGGCCGAGAGTCCTTAAGCTTGGCTCAGTCTCTGCAGTACTCCTGTGACATTGTGGCAGGTTTAGTCTTTCTCCATTCACATTTAATTGTGCACCTGGATTTAAAACCTGCTAACATATTCATCACTGAACAAAATATTTGC
>S7882_Prup11b
TATTGTGGAGCTCCAGTGGCTGTAAAGCAGGTGAAGAAATGCAGTAAGAACAGCTTAGCATCACGGCAGAGCTTCTGGGCAGAACTAAATGTGGCACACCTTGAACATCAAAATGTGGTGCGTGTGATAGCTGCTAGCACATCTTCCCCTGCTGGTCAAGAGAGTTTGGGGACCATAATAATGGAATATGTAGGCAACAGCACTCTGCATCATGTTATCTATGGGACTAACTGGGTAACAATCAAAAAGAAAGATGACGGTCTTGGATGTGGCCGAGAGTCCTTAAGCTTGGCTCAGTCTCTGCAGTACTCCTGTGACATTGTGGCAGGTTTAGTCTTTCTCCATTCACATTTAATTGTGCACCTGGATTTAAAACCTGCTAACATATTCATCACTGAACAAAATATTTGC
>S6060_Prup12a
TATTGTGGAGCTCCAGTGGCTGTAAAGCAGGTGAAGAAATGCAGTAAGAACAGCTTAGCATCACGGCAGAGCTTCTGGGCAGAACTAAATGTGGCACACCTTGAACATCAAAATGTGGTGCGTGTGATAGCTGCTAGTACATCTTCCCCTGCTGGTCAAGAGAGTTTGGGGACCATAATAATGGAATATGTAGGCAACAGCACTCTGCATCATGTTATCTATGGGACTAACTGGGTAACAATCAAAAAGAAAGATGACGGTCTTGGATGTGGCCGAGAGTCCTTAAGCTTGGCTCAGTCTCTGCAGTACTCCTGTGACATTGTGGCAGGTTTAGTCTTTCTCCATTCACATTTAATTGTGCACCTGGATTTAAAACCTGCTAACATATTCATCACTGAACAAAATATTTGC
>S7120_Prup12a
TATTGTGGAGCTCCAGTGGCTGTAAAGCAGGTGAAGAAATGCAGTAAGAACAGCTTAGCATCACGGCAGAGCTTCTGGGCAGAACTAAATGTGGCACACCTTGAACATCAAAATGTGGTGCGTGTGATAGCTGCTAGTACATCTTCCCCTGCTGGTCAAGAGAGTTTGGGGACCATAATAATGGAATATGTAGGCAACAGCACTCTGCATCATGTTATCTATGGGACTAACTGGGTAACAATCAAAAAGAAAGATGACGGTCTTGGATGTGGCCGAGAGTCCTTAAGCTTGGCTCAGTCTCTGCAGTACTCCTGTGACATTGTGGCAGGTTTAGTCTTTCTCCATTCACATTTAATTGTGCACCTGGATTTAAAACCTGCTAACATATTCATCACTGAACAAAATATTTGC
>S7452_Prup12a
TATTGTGGAGCTCCAGTGGCTGTAAAGCAGGTGAAGAAATGCAGTAAGAACAGCTTAGCATCACGGCAGAGCTTCTGGGCAGAACTAAATGTGGCACACCTTGAACATCAAAATGTGGTGCGTGTGATAGCTGCTAGTACATCTTCCCCTGCTGGTCAAGAGAGTTTGGGGACCATAATAATGGAATATGTAGGCAACAGCACTCTGCATCATGTTATCTATGGGACTAACTGGGTAACAATCAAAAAGAAAGATGACGGTCTTGGATGTGGCCGAGAGTCCTTAAGCTTGGCTCAGTCTCTGCAGTACTCCTGTGACATTGTGGCAGGTTTAGTCTTTCTCCATTCACATTTAATTGTGCACCTGGATTTAAAACCTGCTAACATATTCATCACTGAACAAAATATTTGC
>S7730_Prup12a
TATTGTGGAGCTCCAGTGGCTGTAAAGCAGGTGAAGAAATGCAGTAAGAACAGCTTAGCATCACGGCAGAGCTTCTGGGCAGAACTAAATGTGGCACACCTTGAACATCAAAATGTGGTGCGTGTGATAGCTGCTAGTACATCTTCCCCTGCTGGTCAAGAGAGTTTGGGGACCATAATAATGGAATATGTAGGCAACAGCACTCTGCATCATGTTATCTATGGGACTAACTGGGTAACAATCAAAAAGAAAGATGACGGTCTTGGATGTGGCCGAGAGTCCTTAAGCTTGGCTCAGTCTCTGCAGTACTCCTGTGACATTGTGGCAGGTTTAGTCTTTCTCCATTCACATTTAATTGTGCACCTGGATTTAAAACCTGCTAACATATTCATCACTGAACAAAATATTTGC
>S6060_Prup12b
TATTGTGGAGCTCCAGTGGCTGTAAAGCAGGTGAAGAAATGCAGTAAGAACAGCTTAGCATCACGGCAGAGCTTCTGGGCAGAACTAAATGTGGCACACCTTGAACATCAAAATGTGGTGCGTGTGATAGCTGCTAGTACATCTTCCCCTGCTGGTCAAGAGAGTTTGGGGACCATAATAATGGAATATGTAGGCAACAGCACTCTGCATCATGTTATCTATGGGACTAACTGGGTAACAATCAAAAAGAAAGATGACGGTCTTGGATGTGGCCGAGAGTCCTTAAGCTTGGCTCAGTCTCTGCAGTACTCCTGTGACATTGTGGCAGGTTTAGTCTTTCTCCATTCACATTTAATTGTGCACCTGGATTTAAAACCTGCTAACATATTCATCACTGAACAAAATATTTGC
>S7120_Prup12b
TATTGTGGAGCTCCAGTGGCTGTAAAGCAGGTGAAGAAATGCAGTAAGAACAGCTTAGCATCACGGCAGAGCTTCTGGGCAGAACTAAATGTGGCACACCTTGAACATCAAAATGTGGTGCGTGTGATAGCTGCTAGTACATCTTCCCCTGCTGGTCAAGAGAGTTTGGGGACCATAATAATGGAATATGTAGGCAACAGCACTCTGCATCATGTTATCTATGGGACTAACTGGGTAACAATCAAAAAGAAAGATGACGGTCTTGGATGTGGCCGAGAGTCCTTAAGCTTGGCTCAGTCTCTGCAGTACTCCTGTGACATTGTGGCAGGTTTAGTCTTTCTCCATTCACATTTAATTGTGCACCTGGATTTAAAACCTGCTAACATATTCATCACTGAACAAAATATTTGC
>S7452_Prup12b
TATTGTGGAGCTCCAGTGGCTGTAAAGCAGGTGAAGAAATGCAGTAAGAACAGCTTAGCATCACGGCAGAGCTTCTGGGCAGAACTAAATGTGGCACACCTTGAACATCAAAATGTGGTGCGTGTGATAGCTGCTAGTACATCTTCCCCTGCTGGTCAAGAGAGTTTGGGGACCATAATAATGGAATATGTAGGCAACAGCACTCTGCATCATGTTATCTATGGGACTAACTGGGTAACAATCAAAAAGAAAGATGACGGTCTTGGATGTGGCCGAGAGTCCTTAAGCTTGGCTCAGTCTCTGCAGTACTCCTGTGACATTGTGGCAGGTTTAGTCTTTCTCCATTCACATTTAATTGTGCACCTGGATTTAAAACCTGCTAACATATTCATCACTGAACAAAATATTTGC
>S7730_Prup12b
TATTGTGGAGCTCCAGTGGCTGTAAAGCAGGTGAAGAAATGCAGTAAGAACAGCTTAGCATCACGGCAGAGCTTCTGGGCAGAACTAAATGTGGCACACCTTGAACATCAAAATGTGGTGCGTGTGATAGCTGCTAGTACATCTTCCCCTGCTGGTCAAGAGAGTTTGGGGACCATAATAATGGAATATGTAGGCAACAGCACTCTGCATCATGTTATCTATGGGACTAACTGGGTAACAATCAAAAAGAAAGATGACGGTCTTGGATGTGGCCGAGAGTCCTTAAGCTTGGCTCAGTCTCTGCAGTACTCCTGTGACATTGTGGCAGGTTTAGTCTTTCTCCATTCACATTTAATTGTGCACCTGGATTTAAAACCTGCTAACATATTCATCACTGAACAAAATATTTGC
>S6102_Prup13a
TATTGTGGAGCTCCAGTGGCTGTAAAGCAGGTGAAGAAATGCAGTAAGAACAGCTTAGCATCACGGCAGAGCTTCTGGGCAGAACTAAATGTGGCACACCTTGAACATCAAAATGTGGTGCGTGTGATAGCTGCTAGCACATCTTCCCCTGCTGGTCAAGAGAGTTTGGGGACCATAATAATGGAATATGTAGGCAACAGCACTCTGCATCATGTTATCTATGGGACTAACTGGGTAACAATCAAAAAGAAAGATGACGGTCTTGGATGTGGCCGAGAGTCCTTAAGCTTGGCTCAGTCTCTGCAGTACTCCTGTGACATTGTGGCAGGTTTAGTCTTTCTCCATTCACATTTAATTGTGCACCTGGATTTAAAACCTGCTAACATATTCATCACTGAACAAAATATTTGC
>S7526_Prup13a
TATTGTGGAGCTCCAGTGGCTGTAAAGCAGGTGAAGAAATGCAGTAAGAACAGCTTAGCATCACGGCAGAGCTTCTGGGCAGAACTAAATGTGGCACACCTTGAACATCAAAATGTGGTGCGTGTGATAGCTGCTAGCACATCTTCCCCTGCTGGTCAAGAGAGTTTGGGGACCATAATAATGGAATATGTAGGCAACAGCACTCTGCATCATGTTATCTATGGGACTAACTGGGTAACAATCAAAAAGAAAGATGAGGGTCTTGGATGTGGCCGAGAGTCCTTAAGCTTGGCTCAGTCTCTGCAGTACTCCTGTGACATTGTGGCAGGTTTAGTCTTTCTCCATTCACATTTAATTGTGCACCTGGATTTAAAACCTGCTAACATATTCATCACTGAACAAAATATTTGC
>S7533_Prup13a
TATTGTGGAGCTCCAGTGGCTGTAAAGCAGGTGAAGAAATGCAGTAAGAACAGCTTAGCATCACGGCAGAGCTTCTGGGCAGAACTAAATGTGGCACACCTTGAACATCAAAATGTGGTGCGTGTGATAGCTGCTAGCACATCTTCCCCTGCTGGTCAAGAGAGTTTGGGGACCATAATAATGGAATATGTAGGCAACAGCACTCTGCATCATGTTATCTATGGGACTAACTGGGTAACAATCAAAAAGAAAGATGACGGTCTTGGATGTGGCCGAGAGTCCTTAAGCTTGGCTCAGTCTCTGCAGTACTCCTGTGACATTGTGGCAGGTTTAGTCTTTCTCCATTCACATTTAATTGTGCACCTGGATTTAAAACCTGCTAACATATTCATCACTGAACAAAATATTTGC
>S7551_Prup13a
TATTGTGGAGCTCCAGTGGCTGTAAAGCAGGTGAAGAAATGCAGTAAGAACAGCTTAGCATCACGGCAGAGCTTCTGGGCAGAACTAAATGTGGCACACCTTGAACATCAAAATGTGGTGCGTGTGATAGCTGCTAGCACATCTTCCCCTGCTGGTCAAGAGAGTTTGGGGACCATAATAATGGAATATGTAGGCAACAGCACTCTGCATCATGTTATCTATGGGACTAACTGGGTAACAATCAAAAAGAAAGATGACGGTCTTGGATGTGGCCGAGAGTCCTTAAGCTTGGCTCAGTCTCTGCAGTACTCCTGTGACATTGTGGCAGGTTTAGTCTTTCTCCATTCACATTTAATTGTGCACCTGGATTTAAAACCTGCTAACATATTCATCACTGAACAAAATATTTGC
>S6102_Prup13b
TATTGTGGAGCTCCAGTGGCTGTAAAGCAGGTGAAGAAATGCAGTAAGAACAGCTTAGCATCACGGCAGAGCTTCTGGGCAGAACTAAATGTGGCACACCTTGAACATCAAAATGTGGTGCGTGTGATAGCTGCTAGCACATCTTCCCCTGCTGGTCAAGAGAGTTTGGGGACCATAATAATGGAATATGTAGGCAACAGCACTCTGCATCATGTTATCTATGGGACTAACTGGGTAACAATCAAAAAGAAAGATGACGGTCTTGGATGTGGCCGAGAGTCCTTAAGCTTGGCTCAGTCTCTGCAGTACTCCTGTGACATTGTGGCAGGTTTAGTCTTTCTCCATTCACATTTAATTGTGCACCTGGATTTAAAACCTGCTAACATATTCATCACTGAACAAAATATTTGC
>S7526_Prup13b
TATTGTGGAGCTCCAGTGGCTGTAAAGCAGGTGAAGAAATGCAGTAAGAACAGCTTAGCATCACGGCAGAGCTTCTGGGCAGAACTAAATGTGGCACACCTTGAACATCAAAATGTGGTGCGTGTGATAGCTGCTAGCACATCTTCCCCTGCTGGTCAAGAGAGTTTGGGGACCATAATAATGGAATATGTAGGCAACAGCACTCTGCATCATGTTATCTATGGGACTAACTGGGTAACAATCAAAAAGAAAGATGAGGGTCTTGGATGTGGCCGAGAGTCCTTAAGCTTGGCTCAGTCTCTGCAGTACTCCTGTGACATTGTGGCAGGTTTAGTCTTTCTCCATTCACATTTAATTGTGCACCTGGATTTAAAACCTGCTAACATATTCATCACTGAACAAAATATTTGC
>S7533_Prup13b
TATTGTGGAGCTCCAGTGGCTGTAAAGCAGGTGAAGAAATGCAGTAAGAACAGCTTAGCATCACGGCAGAGCTTCTGGGCAGAATTAAATGTGGCACACCTTGAACATCAAAATGTGGTGCGTGTGATAGCTGCTAGCACATCTTCCCCTGCTGGTCAAGAGAGTTTGGGGACCATAATAATGGAATATGTAGGCAACAGCACTCTGCATCATGTTATCTATGGGACTAACTGGGTAACAATCAAAAAGAAAGATGACGGTCTTGGATGTGGCCGAGAGTCCTTAAGCTTGGCTCAGTCTCTGCAGTACTCCTGTGACATTGTGGCAGGTTTAGTCTTTCTCCATTCACATTTAATTGTGCACCTGGATTTAAAACCTGCTAACATATTCATCACTGAACAAAATATTTGC
>S7551_Prup13b
TATTGTGGAGCTCCAGTGGCTGTAAAGCAGGTGAAGAAATGCAGTAAGAACAGCTTAGCATCACGGCAGAGCTTCTGGGCAGAACTAAATGTGGCACACCTTGAACATCAAAATGTGGTGCGTGTGATAGCTGCTAGCACATCTTCCCCTGCTGGTCAAGAGAGTTTGGGGACCATAATAATGGAATATGTAGGCAACAGCACTCTGCATCATGTTATCTATGGGACTAACTGGGTAACAATCAAAAAGAAAGATGACGGTCTTGGATGTGGCCGAGAGTCCTTAAGCTTGGCTCAGTCTCTGCAGTACTCCTGTGACATTGTGGCAGGTTTAGTCTTTCTCCATTCACATTTAATTGTGCACCTGGATTTAAAACCTGCCAACATATTCATCACTGAACAAAATATTTGC
>S6036_Prup14a
TATTGTGGAGCTCCAGTGGCTGTAAAGCAGGTGAAGAAATGCAGTAAGAACAGCTTAGCATCACGGCAGAGCTTCTGGGCAGAACTAAATGTGGCACACCTTGAACATCAAAATGTGGTGCGTGTGATAGCTGCTAGCACATCTTCCCCTGCTGGTCAAGAGAGTTTGGGGACCATAATAATGGAATATGTAGGCAACAGCACTCTGCATCATGTTATCTATGGGACTAACTGGGTAACAATCAAAAAGAAAGATGACGGTCTTGGATGTGGCCGAGAGTCCTTAAGCTTGGCTCAGTCTCTGCAGTACTCCTGTGACATTGTGGCAGGTTTAGTCTTTCTCCATTCACATTTAATTGTGCACCTGGATTTAAAACCTGCTAACATATTCATCACTGAACAAAATATTTGC
>S6088_Prup14a
TATTGTGGAGCTCCAGTGGCTGTAAAGCAGGTGAAGAAATGCAGTAAGAACAGCTTAGCATCACGGCAGAGCTTCTGGGCAGAACTAAATGTGGCACACCTTGAACATCAAAATGTGGTGCGTGTGATAGCTGCTAGCACATCTTCCCCTGCTGGTCAAGAGAGTTTGGGGACCATAATAATGGAATATGTAGGCAACAGCACTCTGCATCATGTTATCTATGGGACTAACTGGGTAACAATCAAAAAGAAAGATGACGGTCTTGGATGTGGCCGAGAGTCCTTAAGCTTGGCTCAGTCTCTGCAGTACTCCTGTGACATTGTGGCAGGTTTAGTCTTTCTCCATTCACATTTAATTGTGCACCTGGATTTAAAACCTGCTAACATATTCATCACTGAACAAAATATTTGC
>S7528_Prup14a
TATTGTGGAGCTCCAGTGGCTGTAAAGCAGGTGAAGAAATGCAGTAAGAACAGCTTAGCATCACGGCAGAGCTTCTGGGCAGAACTAAATGTGGCACACCTTGAACATCAAAATGTGGTGCGTGTGATAGCTGCTAGCACATCTTCCCCTGCTGGTCAAGAGAGTTTGGGGACCATAATAATGGAATATGTAGGCAACAGCACTCTGCATCATGTTATCTATGGGACTAACTGGGTAACAATCAAAAAGAAAGATGACGGTCTTGGATGTGGCCGAGAGTCCTTAAGCTTGGCTCAGTCTCTGCAGTACTCCTGTGACATTGTGGCAGGTTTAGTCTTTCTCCATTCACATTTAATTGTGCACCTGGATTTAAAACCTGCTAACATATTCATCACTGAACAAAATATTTGC
>S7736_Prup14a
TATTGTGGAGCTCCAGTGGCTGTAAAGCAGGTGAAGAAATGCAGTAAGAACAGCTTAGCATCACGGCAGAGCTTCTGGGCAGAACTAAATGTGGCACACCTTGAACATCAAAATGTGGTGCGTGTGATAGCTGCTAGCACATCTTCCCCTGCTGGTCAAGAGAGTTTGGGGACCATAATAATGGAATATGTAGGCAACAGCACTCTGCATCATGTTATCTATGGGACTAACTGGGTAACAATCAAAAAGAAAGATGACGGTCTTGGATGTGGCCGAGAGTCCTTAAGCTTGGCTCAGTCTCTGCAGTACTCCTGTGACATTGTGGCAGGTTTAGTCTTTCTCCATTCACATTTAATTGTGCACCTGGATTTAAAACCTGCTAACATATTCATCACTGAACAAAATATTTGC
>S6036_Prup14b
TATTGTGGAGCTCCAGTGGCTGTAAAGCAGGTGAAGAAATGCAGTAAGAACAGCTTAGCATCACGGCAGAGCTTCTGGGCAGAACTAAATGTGGCACACCTTGAACATCAAAATGTGGTGCGTGTGATAGCTGCTAGTACATCTTCCCCTGCTGGTCAAGAGAGTTTGGGGACCATAATAATGGAATATGTAGGCAACAGCACTCTGCATCATGTTATCTATGGGACTAACTGGGTAACAATCAAAAAGAAAGATGACGGTCTTGGATGTGGCCGAGAGTCCTTAAGCTTGGCTCAGTCTCTGCAGTACTCCTGTGACATTGTGGCAGGTTTAGTCTTTCTCCATTCACATTTAATTGTGCACCTGGATTTAAAACCTGCTAACATATTCATCACTGAACAAAATATTTGC
>S6088_Prup14b
TATTGTGGAGCTCCAGTGGCTGTAAAGCAGGTGAAGAAATGCAGTAAGAACAGCTTAGCATCACGGCAGAGCTTCTGGGCAGAACTAAATGTGGCACACCTTGAACATCAAAATGTGGTGCGTGTGATAGCTGCTAGCACATCTTCCCCTGCTGGTCAAGAGAGTTTGGGGACCATAATAATGGAATATGTAGGCAACAGCACTCTGCATCATGTTATCTATGGGACTAACTGGGTAACAATCAAAAAGAAAGATGACGGTCTTGGATGTGGCCGAGAGTCCTTAAGCTTGGCTCAGTCTCTGCAGTACTCCTGTGACATTGTGGCAGGTTTAGTCTTTCTCCATTCACATTTAATTGTGCACCTGGATTTAAAACCTGCTAACATATTCATCACTGAACAAAATATTTGC
>S7528_Prup14b
TATTGTGGAGCTCCAGTGGCTGTAAAGCAGGTGAAGAAATGCAGTAAGAACAGCTTAGCATCACGGCAGAGCTTCTGGGCAGAACTAAATGTGGCACACCTTGAACATCAAAATGTGGTGCGTGTGATAGCTGCTAGCACATCTTCCCCTGCTGGTCAAGAGAGTTTGGGGACCATAATAATGGAATATGTAGGCAACAGCACTCTGCATCATGTTATCTATGGGACTAACTGGGTAACAATCAAAAAGAAAGATGACGGTCTTGGATGTGGCCGAGAGTCCTTAAGCTTGGCTCAGTCTCTGCAGTACTCCTGTGACATTGTGGCAGGTTTAGTCTTTCTCCATTCACATTTAATTGTGCACCTGGATTTAAAACCTGCTAACATATTCATCACTGAACAAAATATTTGC
>S7736_Prup14b
TATTGTGGAGCTCCAGTGGCTGTAAAGCAGGTGAAGAAATGCAGTAAGAACAGCTTAGCATCACGGCAGAGCTTCTGGGCAGAACTAAATGTGGCACACCTTGAACATCAAAATGTGGTGCGTGTGATAGCTGCTAGCACATCTTCCCCTGCTGGTCAAGAGAGTTTGGGGACCATAATAATGGAATATGTAGGCAACAGCACTCTGCATCATGTTATCTATGGGACTAACTGGGTAACAATCAAAAAGAAAGATGACGGTCTTGGATGTGGCCGAGAGTCCTTAAGCTTGGCTCAGTCTCTGCAGTACTCCTGTGACATTGTGGCAGGTTTAGTCTTTCTCCATTCACATTTAATTGTGCACCTGGATTTAAAACCTGCTAACATATTCATCACTGAACAAAATATTTGC
>S6122_Prup15a
TATTGTGGAGCTCCAGTGGCTGTAAAGCAGGTGAAGAAATGCAGTAAGAACAGCTTAGCATCACGGCAGAGCTTCTGGGCAGAACTAAATGTGGCACACCTTGAACATCAAAATGTGGTGCGTGTGATAGCTGCTAGCACATCTTCCCCTGCTGGTCAAGAGAGTTTGGGGACCATAATAATGGAATATGTAGGCAACAGCACTCTGCATCATGTTATCTATGGGACTAACTGGGTAACAATCAAAAAGAAAGATGACGGTCTTGGATGTGGCCGAGAGTCCTTAAGCTTGGCTCAGTCTCTGCAGTACTCCTGTGACATTGTGGCAGGTTTAGTCTTTCTCCATTCACATTTAATTGTGCACCTGGATTTAAAACCTGCTAACATATTCATCACTGAACAAAATATTTGC
>S7258_Prup15a
TATTGTGGAGCTCCAGTGGCTGTAAAGCAGGTGAAGAAATGCAGTAAGAACAGCTTAGCATCACGGCAGAGCTTCTGGGCAGAACTAAATGTGGCACACCTTGAACATCAAAATGTGGTGCGTGTGATAGCTGCTAGCACATCTTCCCCTGCTGGTCAAGAGAGTTTGGGGACCATARTAATGGAATATGTAGGCAACAGCACTCTGCATCATGTTATCTATGGGACTAACTGGGYAACAATCAAAAAGAAAGATGACGGTCTTGGATGTGGCCGAGAGTCCTTAAGCTTGGCTCAGTCTCTGCARTACTCCTGTGACATTGTGGCAGGTTTAGTCTTTCTCCATTCACATTTAATTGTGCACCTGGATTTAAAACCTGCTAACATATTCATCACTGAACAAAATATTTGC
>S7546_Prup15a
TATTGTGGAGCTCCAGTGGCTGTAAAGCAGGTGAAGAAATGCAGTAAGAACAGCTTAGCATCACGGCAGAGCTTCTGGGCAGAACTAAATGTGGCACACCTTGAACATCAAAATGTGGTGCGTGTGATAGCTGCTAGCACATCTTCCCCTGCTGGTCAAGAGAGTTTGGGGACCATAATAATGGAATATGTAGGCAACAGCACTCTGCATCATGTTATCTATGGGACTAACTGGGTAACAATCAAAAAGAAAGATGACGGTCTTGGATGTGGCCGAGAGTCCTTAAGCTTGGCTCAGTCTCTGCAGTACTCCTGTGACATTGTGGCAGGTTTAGTCTTTCTCCATTCACATTTAATTGTGCACCTGGATTTAAAACCTGCTAACATATTCATCACTGAACAAAATATTTGC
>UAE45_Prup15a
TATTGTGGAGCTCCAGTGGCTGTAAAGCAGGTGAAGAAATGCAGTAAGAACAGCTTAGCATCACGGCAGAGCTTCTGGGCAGAACTAAATGTGGCACACCTTGAACATCAAAATGTGGTGCGTGTGATAGCTGCTAGCACATCTTCCCCTGCTGGTCAAGAGAGTTTGGGGACCATAATAATGGAATATGTAGGCAACAGCACTCTGCATCATGTTATCTATGGGACTAACTGGGTAACAATCAAAAAGAAAGATGACGGTCTTGGATGTGGCCGAGAGTCCTTAAGCTTGGCTCAGTCTCTGCAGTACTCCTGTGACATTGTGGCAGGTTTAGTCTTTCTCCATTCACATTTAATTGTGCACCTGGATTTAAAACCTGCTAACATATTCATCACTGAACAAAATATTTGC
>S6122_Prup15b
TATTGTGGAGCTCCAGTGGCTGTAAAGCAGGTGAAGAAATGCAGTAAGAACAGCTTAGCATCACGGCAAAGCTTCTGGGCAGAACTAAATGTGGCACACCTTGAACATCAAAATGTGGTGCGTGTGATAGCTGCTAGCACATCTTCCCCTGCTGGTCAAGAGAGTTTGGGGACCATAATAATGGAATATGTAGGCAACAGCACTCTGCATCATGTTATCTATGGGACTAACTGGGTAACAATCAAAAAGAAAGATGACGGTCTTGGATGTGGCCGAGAGTCCTTAAGCTTGGCTCAGTCTCTGCAGTACTCCTGTGACATTGTGGCAGGTTTAGTCTTTCTCCATTCACATTTAATTGTGCACCTGGATTTAAAACCTGCTAACATATTCATCACTGAACAAAATATTTGC
>S7258_Prup15b
TATTGTGGAGCTCCAGTGGCTGTAAAGCAGGTGAAGAAATGCAGTAAGAACAGCTTAGCATCACGGCAGAGCTTCTGGGCAGAACTAAATGTGGCACACCTTGAACATCAAAATGTGGTGCGTGTGATAGCTGCTAGCACATCTTCCCCTGCTGGTCAAGAGAGTTTGGGGACCATARTAATGGAATATGTAGGCAACAGCACTCTGCATCATGTTATCTATGGGACTAACTGGGYAACAATCAAAAAGAAAGATGACGGTCTTGGATGTGGCCGAGAGTCCTTAAGCTTGGCTCAGTCTCTGCARTACTCCTGTGACATTGTGGCAGGTTTAGTCTTTCTCCATTCACATTTAATTGTGCACCTGGATTTAAAACCTGCTAACATATTCATCACTGAACAAAATATTTGC
>S7546_Prup15b
TATTGTGGAGCTCCAGTGGCTGTAAAGCAGGTGAAGAAATGCAGTAAGAACAGCTTAGCATCACGGCAGAGCTTCTGGGCAGAACTAAATGTGGCACACCTTGAACATCAAAATGTGGTGCGTGTGATAGCTGCTAGCACATCTTCCCCTGCTGGTCAAGAGAGTTTGGGGACCATAATAATGGAATATGTAGGCAACAGCACTCTGCATCATGTTATCTATGGGACTAACTGGGTAACAATCAAAAAGAAAGATGACGGTCTTGGATGTGGCCGAGAGTCCTTAAGCTTGGCTCAGTCTCTGCAGTACTCCTGTGACATTGTGGCAGGTTTAGTCTTTCTCCATTCACATTTAATTGTGCACCTGGATTTAAAACCTGCTAACATATTCATCACTGAACAAAATATTTGC
>UAE45_Prup15b
TATTGTGGAGCTCCAGTGGCTGTAAAGCAGGTGAAGAAATGCAGTAAGAACAGCTTAGCATCACGGCAAAGCTTCTGGGCAGAACTAAATGTGGCACACCTTGAACATCAAAATGTGGTGCGTGTGATAGCTGCTAGCACATCTTCCCCTGCTGGTCAAGAGAGTTTGGGGACCATAATAATGGAATATGTAGGCAACAGCACTCTGCATCATGTTATCTATGGGACTAACTGGGTAACAATCAAAAAGAAAGATGACGGTCTTGGATGTGGCCGAGAGTCCTTAAGCTTGGCTCAGTCTCTGCAGTACTCCTGTGACATTGTGGCAGGTTTAGTCTTTCTCCATTCACATTTAATTGTGCACCTGGATTTAAAACCTGCTAACATATTCATCACTGAACAAAATATTTGC
>S7257_Prup16a
TATTGTGGAGCTCCAGTGGCTGTAAAGCAGGTGAAGAAATGCAGTAAGAACAGCTTAGCATCACGGCAGAGCTTCTGGGCAGAACTAAATGTGGCACACCTTGAACATCAAAATGTGGTGCGTGTTATAGCTGCTAGCACATCTTCCCCTGCTGGTCAAGAGAGTTTGGGGACCATAATAATGGAATATGTAGGCAACAGCACTCTGCATCATGTTATCTATGGGACTAACTGGGTAACAGTCAAAAAGAAAGATGATGGTCTTGGATGTGGCCGAGAGTCCTTAAGCTTGGCTCAGTCTCTGCGGTACTCCTGTGACATTGTGGCAGGTTTAGTCTTTCTCCATTCACATTTAATTGTGCACCTGGATTTAAAACCTGCTAACATATTCATCACTGAACAAAATATTTGC
>S7257_Prup16b
TATTGTGGAGCTCCAGTGGCTGTAAAGCAGGTGAAGAAATGCAGTAAGAACAGCTTAGCATCACGGCAGAGCTTCTGGGCAGAACTAAATGTGGCACACCTTGAACATCAAAATGTGGTGCGTGTTATAGCTGCTAGCACATCTTCCCCTGCTGGTCAAGAGAGTTTGGGGACCATAATAATGGAATATGTAGGCAACAGCACTCTGCATCATGTTATCTATGGGACTAACTGGGTAACAGTCAAAAAGAAAGATGATGGTCTTGGATGTAGCCGAGAGTCCTTAAGCTTGGCTCAGTCTCTGCGGTACTCCTGTGACATTGTGGCAGGTTTAGTCTTTCTCCATTCACATTTAATTGTGCACCTGGATTTAAAACCTGCTAACATATTCATCACTGAACAAAATATTTGC
>S6035_Prup1a
TATTGTGGAGCTCCAGTGGCTGTAAAGCAGGTGAAGAAATGCAGTAAGAACAGCTTAGCATCACGGCAGAGCTTCTGGGCAGAACTAAATGTGGCACACCTTGAACATCAAAATGTGGTGCGTGTGATAGCTGCTAGCACATCTTCCCCTGCTGGTCAAGAGAGTTTGGGGACCATAATAATGGAATATGTAGGCAACAGCACTCTGCATCATGTTATCTATGGGACTAACTGGGTAACAGTCAAAAAGAAAGATGACGGTCTTGGATGTGGCCGAGAGTCCTTAAGCTTGGCTCAGTCTCTGCGGTACTCCTGTGACATTGTGGCAGGTTTAGTCTTTCTCCATTCACATTTAATTGTGCACCTGGATTTAAAACCTGCTAACATATTCATCACTGAACAAAATATTTGC
>S6064_Prup1a
TATTGTGGAGCTCCAGTGGCTGTAAAGCAGGTGAAGAAATGCAGTAAGAACAGCTTAGCATCACGGCAGAGCTTCTGGGCAGAACTAAATGTGGCACACCTTGAACATCAAAATGTGGTGCGTGTGATAGCTGCTAGCACATCTTCCCCTGCTGGTCAAGAGAGTTTGGGGACCATAATAATGGAATATGTAGGCAACAGCACTCTGCATCATGTTATCTATGGGACTAACTGGGTAACAGTCAAAAAGAAAGATGACGGTCTTGGATGTGGCCGAGAGTCCTTAAGCTTGGCTCAGTCTCTGCGGTACTCCTGTGACATTGTGGCAGGTTTAGTCTTTCTCCATTCACATTTAATTGTGCACCTGGATTTAAAACCTGCTAACATATTCATCACTGAACAAAATATTTGC
>S6101_Prup1a
TATTGTGGAGCTCCAGTGGCTGTAAAGCAGGTGAAGAAATGCAGTAAGAACAGCTTAGCATCACGGCAGAGCTTCTGGGCAGAACTAAATGTGGCACACCTTGAACATCAAAATGTGGTGCGTGTGATAGCTGCTAGCACATCTTCCCCTGCTGGTCAAGAGAGTTTGGGGACCATAATAATGGAATATGTAGGCAACAGCACTCTGCATCATGTTATCTATGGGACTAACTGGGTAACAGTCAAAAAGAAAGATGACGGTCTTGGATGTGGCCGAGAGTCCTTAAGCTTGGCTCAGTCTCTGCGGTACTCCTGTGACATTGTGGCAGGTTTAGTCTTTCTCCATTCACATTTAATTGTGCACCTGGATTTAAAACCTGCTAACATATTCATCACTGAACAAAATATTTGC
>S6134_Prup1a
TATTGTGGAGCTCCAGTGGCTGTAAAGCAGGTGAAGAAATGCAGTAAGAACAGCTTAGCATCACGGCAGAGCTTCTGGGCAGAACTAAATGTGGCACACCTTGAACATCAAAATGTGGTGCGTGTGATAGCTGCTAGCACATCTTCCCCTGCTGGTCAAGAGAGTTTGGGGACCATAATAATGGAATATGTAGGCAACAGCACTCTGCATCATGTTATCTATGGGACTAACTGGGTAACAGTCAAAAAGAAAGATGACGGTCTTGGATGTGGCCGAGAGTCCTTAAGCTTGGCTCAGTCTCTGCGGTACTCCTGTGACATTGTGGCAGGTTTAGTCTTTCTCCATTCACATTTAATTGTGCACCTGGATTTAAAACCTGCTAACATATTCATCACTGAACAAAATATTTGC
>S6035_Prup1b
TATTGTGGAGCTCCAGTGGCTGTAAAGCAGGTGAAGAAATGCAGTAAGAACAGCTTAGCATCACGGCAGAGCTTCTGGGCAGAACTAAATGTGGCACACCTTGAACATCAAAATGTGGTGCGTGTGATAGCTGCTAGCACATCTTCCCCTGCTGGTCAAGAGAGTTTGGGGACCATAATAATGGAATATGTAGGCAACAGCACTCTGCATCATGTTATCTATGGGACTAACTGGGTAACAGTCAAAAAGAAAGATGACGGTCTTGGATGTGGCCGAGAGTCCTTAAGCTTGGCTCAGTCTCTGCGGTACTCCTGTGACATTGTGGCAGGTTTAGTCTTTCTCCATTCACATTTAATTGTGCACCTGGATTTAAAACCTGCTAACATATTCATCACTGAACAAAATATTTGC
>S6064_Prup1b
TATTGTGGAGCTCCAGTGGCTGTAAAGCAGGTGAAGAAATGCAGTAAGAACAGCTTAGCATCACGGCAGAGCTTCTGGGCAGAACTAAATGTGGCACACCTTGAACATCAAAATGTGGTGCGTGTGATAGCTGCTAGCACATCTTCCCCTGCTGGTCAAGAGAGTTTGGGGACCATAATAATGGAATATGTAGGCAACAGCACTCTGCATCATGTTATCTATGGGACTAACTGGGTAACAGTCAAAAAGAAAGATGACGGTCTTGGATGTGGCCGAGAGTCCTTAAGCTTGGCTCAGTCTCTGCGGTACTCCTGTGACATTGTGGCAGGTTTAGTCTTTCTCCATTCACATTTAATTGTGCACCTGGATTTAAAACCTGCTAACATATTCATCACTGAACAAAATATTTGC
>S6101_Prup1b
TATTGTGGAGCTCCAGTGGCTGTAAAGCAGGTGAAGAAATGCAGTAAGAACAGCTTAGCATCACGGCAGAGCTTCTGGGCAGAACTAAATGTGGCACACCTTGAACATCAAAATGTGGTGCGTGTGATAGCTGCTAGCACATCTTCCCCTGCTGGTCAAGAGAGTTTGGGGACCATAATAATGGAATATGTAGGCAACAGCACTCTGCATCATGTTATCTATGGGACTAACTGGGTAACAGTCAAAAAGAAAGATGACGGTCTTGGATGTGGCCGAGAGTCCTTAAGCTTGGCTCAGTCTCTGCGGTACTCCTGTGACATTGTGGCAGGTTTAGTCTTTCTCCATTCACATTTAATTGTGCACCTGGATTTAAAACCTGCTAACATATTCATCACTGAACAAAATATTTGC
>S6134_Prup1b
TATTGTGGAGCTCCAGTGGCTGTAAAGCAGGTGAAGAAATGCAGTAAGAACAGCTTAGCATCACGGCAGAGCTTCTGGGCAGAACTAAATGTGGCACACCTTGAACATCAAAATGTGGTGCGTGTGATAGCTGCTAGCACATCTTCCCCTGCTGGTCAAGAGAGTTTGGGGACCATAATAATGGAATATGTAGGCAACAGCACTCTGCATCATGTTATCTATGGGACTAACTGGGTAACAGTCAAAAAGAAAGATGACGGTCTTGGATGTGGCCGAGAGTCCTTAAGCTTGGCTCAGTCTCTGCGGTACTCCTGTGACATTGTGGCAGGTTTAGTCTTTCTCCATTCACATTTAATTGTGCACCTGGATTTAAAACCTGCTAACATATTCATCACTGAACAAAATATTTGC
>S7239_Prup2a
TATTGTGGAGCTCCAGTGGCTGTAAAGCAGGTGAAGAAATGCAGTAAGAACAGCTTAGCATCACGGCAGAGCTTCTGGGCAGAACTAAATGTGGCACACCTTGAACATCAAAATGTGGTGCGTGTGATAGCTGCTAGCACATCTTCCCCTGCTGGTCAAGAGAGTTTGGGGACCATAATAATGGAATATGTAGGCAACAGCACTCTGCATCATGTTATCTATGGGACTAACTGGGTAACAGTCAAAAAGAAAGATGACGGTCTTGGATGTGGCCGAGAGTCCTTAAGCTTGGCTCAGTCTCTGCGGTACTCCTGTGACATTGTGGCAGGTTTAGTCTTTCTCCATTCACATTTAATTGTGCACCTGGATTTAAAACCTGCTAACATATTCATCACTGAACAAAATATTTGC
>S7245_Prup2a
TATTGTGGAGCTCCAGTGGCTGTAAAGCAGGTGAAGAAATGCAGTAAGAACAGCTTAGCATCACGGCAGAGCTTCTGGGCAGAACTAAATGTGGCACACCTTGAACATCAAAATGTGGTGCGTGTGATAGCTGCTAGCACATCTTCCCCTGCTGGTCAAGAGAGTTTGGGGACCATAATAATGGAATATGTAGGCAACAGCACTCTGCATCATGTTATCTATGGGACTAACTGGGTAACAGTCAAAAAGAAAGATGACGGTCTTGGATGTGGCCGAGAGTCCTTAAGCTTGGCTCAGTCTCTGCGGTACTCCTGTGACATTGTGGCAGGTTTAGTCTTTCTCCATTCACATTTAATTGTGCACCTGGATTTAAAACCTGCTAACATATTCATCACTGAACAAAATATTTGC
>S7438_Prup2a
TATTGTGGAGCTCCAGTGGCTGTAAAGCAGGTGAAGAAATGCAGTAAGAACAGCTTAGCATCACGGCAGAGCTTCTGGGCAGAACTAAATGTGGCACACCTTGAACATCAAAATGTGGTGCGTGTGATAGCTGCTAGCACATCTTCCCCTGCTGGTCAAGAGAGTTTGGGGACCATAATAATGGAATATGTAGGCAACAGCACTCTGCATCATGTTATCTATGGGACTAACTGGGTAACAGTCAAAAAGAAAGATGACGGTCTTGGATGTGGCCGAGAGTCCTTAAGCTTGGCTCAGTCTCTGCGGTACTCCTGTGACATTGTGGCAGGTTTAGTCTTTCTCCATTCACATTTAATTGTGCACCTGGATTTAAAACCTGCTAACATATTCATCACTGAACAAAATATTTGC
>S7702_Prup2a
TATTGTGGAGCTCCAGTGGCTGTAAAGCAGGTGAAGAAATGCAGTAAGAACAGCTTAGCATCACGGCAGAGCTTCTGGGCAGAACTAAATGTGGCACACCTTGAACATCAAAATGTGGTGCGTGTGATAGCTGCTAGCACATCTTCCCCTGCTGGTCAAGAGAGTTTGGGGACCATAATAATGGAATATGTAGGCAACAGCACTCTGCATCATGTTATCTATGGGACTAACTGGGTAACAGTCAAAAAGAAAGATGACGGTCTTGGATGTGGCCGAGAGTCCTTAAGCTTGGTTCAGTCTCTGCGGTACTCCTGTGACATTGTGGCAGGTTTAGTCTTTCTCCATTCACATTTAATTGTGCACCTGGATTTAAAACCTGCTAACATATTCATCACTGAACAAAATATTTGC
>S7239_Prup2b
TATTGTGGAGCTCCAGTGGCTGTAAAGCAGGTGAAGAAATGCAGTAAGAACAGCTTAGCATCACGGCAGAGCTTCTGGGCAGAACTAAATGTGGCACACCTTGAACATCAAAATGTGGTGCGTGTGATAGCTGCTAGCACATCTTCCCCTGCTGGTCAAGAGAGTTTGGGGACCATAATAATGGAATATGTAGGCAACAGCACTCTGCATCATGTTATCTATGGGACTAACTGGGTAACAGTCAAAAAGAAAGATGACGGTCTTGGATGTGGCCGAGAGTCCTTAAGCTTGGCTCAGTCTCTGCGGTACTCCTGTGACATTGTGGCAGGTTTAGTCTTTCTCCATTCACATTTAATTGTGCACCTGGATTTAAAACCTGCTAACATATTCATCACTGAACAAAATATTTGC
>S7245_Prup2b
TATTGTGGAGCTCCAGTGGCTGTAAAGCAGGTGAAGAAATGCAGTAAGAACAGCTTAGCATCACGGCAGAGCTTCTGGGCAGAACTAAATGTGGCACACCTTGAACATCAAAATGTGGTGCGTGTGATAGCTGCTAGCACATCTTCCCCTGCTGGTCAAGAGAGTTTGGGGACCATAATAATGGAATATGTAGGCAACAGCACTCTGCATCATGTTATCTATGGGACTAACTGGGTAACAGTCAAAAAGAAAGATGACGGTCTTGGATGTGGCCGAGAGTCCTTAAGCTTGGCTCAGTCTCTGCGGTACTCCTGTGACATTGTGGCAGGTTTAGTCTTTCTCCATTCACATTTAATTGTGCACCTGGATTTAAAACCTGCTAACATATTCATCACTGAACAAAATATTTGC
>S7438_Prup2b
TATTGTGGAGCTCCAGTGGCTGTAAAGCAGGTGAAGAAATGCAGTAAGAACAGCTTAGCATCACGGCAGAGCTTCTGGGCAGAACTAAATGTGGCACACCTTGAACATCAAAATGTGGTGCGTGTGATAGCTGCTAGCACATCTTCCCCTGCTGGTCAAGAGAGTTTGGGGACCATAATAATGGAATATGTAGGCAACAGCACTCTGCATCATGTTATCTATGGGACTAACTGGGTAACAGTCAAAAAGAAAGATGACGGTCTTGGATGTGGCCGAGAGTCCTTAAGCTTGGCTCAGTCTCTGCGGTACTCCTGTGACATTGTGGCAGGTTTAGTCTTTCTCCATTCACATTTAATTGTGCACCTGGATTTAAAACCTGCTAACATATTCATCACTGAACAAAATATTTGC
>S7702_Prup2b
TATTGTGGAGCTCCAGTGGCTGTAAAGCAGGTGAAGAAATGCAGTAAGAACAGCTTAGCATCACGGCAGAGCTTCTGGGCAGAACTAAATGTGGCACACCTTGAACATCAAAATGTGGTGCGTGTGATAGCTGCTAGCACATCTTCCCCTGCTGGTCAAGAGAGTTTGGGGACCATAATAATGGAATATGTAGGCAACAGCACTCTGCATCATGTTATCTATGGGACTAACTGGGTAACAGTCAAAAAGAAAAATGACGGTCTTGGATGTGGCCGAGAGTCCTTAAGCTTGGCTCAGTCTCTGCGGTACTCCTGTGACATTGTGGCAGGTTTAGTCTTTCTCCATTCACATTTAATTGTGCACCTGGATTTAAAACCTGCTAACATATTCATCACTGAACAAAATATTTGC
>S6100_Prup3a
TATTGTGGAGCTCCAGTGGCTGTAAAGCAGGTGAAGAAATGCAGTAAGAACAGCTTAGCATCACGGCAGAGCTTCTGGGCAGAACTAAATGTGGCACACCTTGAACATCAAAATGTGGTGCGTGTGATAGCTGCTAGCACATCTTCCCCTGCTGGTCAAGAGAGTTTGGGGACCATAATAATGGAATATGTAGGCAACAGCACTCTGCATCATGTTATCTATGGGACTAACTGGGTAACAGTCAAAAAGAAAGATGACGGTCTTGGATGTGGCCGAGAGTCCTTAAGCTTGGCTCAGTCTCTGCGGTACTCCTGTGACATTGTGGCAGGTTTAGTCTTTCTCCATTCACATTTAATTGTGCACCTGGATTTAAAACCTGCTAACATATTCATCACTGAACAAAATATTTGC
>S7065_Prup3a
TATTGTGGAGCTCCAGTGGCTGTAAAGCAGGTGAAGAAATGCAGTAAGAACAGCTTAGCATCACGGCAGAGCTTCTGGGCAGAACTAAATGTGGCACACCTTGAACATCAAAATGTGGTGCGTGTGATAGCTGCTAGCACATCTTCCCCTGCTGGTCAAGAGAGTTTGGGGACCATAATAATGGAATATGTAGGCAACAGCACTCTGCATCATGTTATCTATGGGACTAACTGGGTAACAGTCAAAAAGAAAGATGACGGTCTTGGATGTGGCCGAGAGTCCTTAAGCTTGGCTCAGTCTCTGCGGTACTCCTGTGACATTGTGGCAGGTTTAGTCTTTCTCCATTCACATTTAATTGTGCACCTGGATTTAAAACCTGCTAACATATTCATCACTGAACAAAATATTTGC
>S7310_Prup3a
TATTGTGGAGCTCCAGTGGCTGTAAAGCAGGTGAAGAAATGCAGTAAGAACAGCTTAGCATCACGGCAGAGCTTCTGGGCAGAACTAAATGTGGCACACCTTGAACATCAAAATGTGGTGCGTGTGATAGCTGCTAGCACATCTTCCCCTGCTGGTCAAGAGAGTTTGGGGACCATAATAATGGAATATGTAGGCAACAGCACTCTGCATCATGTTATCTATGGGACTAACTGGGTAACAGTCAAAAAGAAAGATGACGGTCTTGGATGTGGCCGAGAGTCCTTAAGCTTGGCTCAGTCTCTGCGGTACTCCTGTGACATTGTGGCAGGTTTAGTCTTTCTCCATTCACATTTAATTGTGCACCTGGATTTAAAACCTGCTAACATATTCATCACTGAACAAAATATTTGC
>S7534_Prup3a
TATTGTGGAGCTCCAGTGGCTGTAAAGCAGGTGAAGAAATGCAGTAAGAACAGCTTAGCATCACGGCAGAGCTTCTGGGCAGAACTAAATGTGGCACACCTTGAACATCAAAATGTGGTGCGTGTGATAGCTGCTAGCACATCTTCCCCTGCTGGTCAAGAGAGTTTGGGGACCATAATAATGGAATATGTAGGCAACAGCACTCTGCATCATGTTATCTATGGGACTAACTGGGTAACAGTCAAAAAGAAAGATGACGGTCTTGGATGTGGCCGAGAGTCCTTAAGCTTGGCTCAGTCTCTGCGGTACTCCTGTGACATTGTGGCAGGTTTAGTCTTTCTCCATTCACATTTAATTGTGCACCTGGATTTAAAACCTGCTAACATATTCATCACTGAACAAAATATTTGC
>S7543_Prup3a
TATTGTGGAGCTCCAGTGGCTGTAAAGCAGGTGAAGAAATGCAGTAAGAACAGCTTAGCATCACGRCAGAGCTTCTGGGCAGAACTAAATGTGGCACACCTTGAACATCAAAATGTGGTGCGTGTGATAGCTGCTAGCACATCTTCCCCTGCTGGTCAAGAGAGTTTGGGGACCATAATAATGGAATATGTAGGCAACAGCACTCTGCATCATGTTATCTATGGGACTAACTGGGTAACAGTCAAAAAGAAAGATGACGGTCTTGGATGTGGCCGAGAGTCCTTAAGCTTGGCTCAGTCTCTGCGGTACTCCTGTGACATTGTGGCAGGTTTAGTCTTTCTCCATTCACATTTAATTGTGCACCTGGATTTAAAACCTGCTAACATATTCATCACTGAACAAAATATTTGC
>S7553_Prup3a
TATTGTGGAGCTCCAGTGGCTGTAAAGCAGGTGAAGAAATGCAGTAAGAACAGCTTAGCATCACGGCAGAGCTTCTGGGCAGAACTAAATGTGGCACACCTTGAACATCAAAATGTGGTGCGTGTGATAGCTGCTAGCACATCTTCCCCTGCTGGTCAAGAGAGTTTGGGGACCATAATAATGGAATATGTAGGCAACAGCACTCTGCATCATGTTATCTATGGGACTAACTGGGTAACAGTCAAAAAGAAAGATGACGGTCTTGGATGTGGCCGAGAGTCCTTAAGCTTGGCTCAGTCTCTGCGGTACTCCTGTGACATTGTGGCAGGTTTAGTCTTTCTCCATTCACATTTAATTGTGCACCTGGATTTAAAACCTGCTAACATATTCATCACTGAACAAAATATTTGC
>S7565_Prup3a
TATTGTGGAGCTCCAGTGGCTGTAAAGCARGTGAAGAAATGCAGTAAGAACAGCTTAGCATCACGACAGAGCTTCTGGGCAGAACTAAATGTGGCACACCTTGAACATCAAAATGTGGTGCGTGTGATAGCTGCTAGCACATCTTCCCCTGCTGGTCAAGAGAGTTTGGGGACCATAATAATGGAATATGTAGGCAACAGCACTCTGCATCATGTTATCTATGGGACTAACTGGGTAACAGTCAAAAAGAAAGATGACGGTCTTGGATGTGGCCGAGAGTCCTTAAGCTTGGCTCAGTCTCTGCGGTACTCCTGTGACATTGTGGCAGGTTTAGTCTTTCTCCATTCACATTTAATTGTGCACCTGGATTTAAAACCTGCTAACATATTCATCACTGAACAAAATATTTGC
>S9018_Prup3a
TATTGTGGAGCTCCAGTGGCTGTAAAGCAGGTGAAGAAATGCAGTAAGAACAGCTTAGCATCACGACAGAGCTTCTGGGCAGAACTAAATGTGGCACACCTTGAACATCAAAATGTGGTGCGTGTGATAGCTGCTAGCACATCTTCCCCTGCTGGTCAAGAGAGTTTGGGGACCATAATAATGGAATATGTAGGCAACAGCACTCTGCATCATGTTATCTATGGGACTAACTGGGTAACAGTCAAAAAGAAAGATGACGGTCTTGGATGTGGCCGAGAGTCCTTAAGCTTGGCTCAGTCTCTGCGGTACTCCTGTGACATTGTGGCAGGTTTAGTCTTTCTCCATTCACATTTAATTGTGCACCTGGATTTAAAACCTGCTAACATATTCATCACTGAACAAAATATTTGC
>S6100_Prup3b
TATTGTGGAGCTCCAGTGGCTGTAAAGCAGGTGAAGAAATGCAGTAAGAACAGCTTAGCATCACGGCAGAGCTTCTGGGCAGAACTAAATGTGGCACACCTTGAACATCAAAATGTGGTGCGTGTGATAGCTGCTAGCACATCTTCCCCTGCTGGTCAAGAGAGTTTGGGGACCATAATAATGGAATATGTAGGCAACAGCACTCTGCATCATGTTATCTATGGGACTAACTGGGTAACAGTCAAAAAGAAAGATGACGGTCTTGGATGTGGCCGAGAGTCCTTAAGCTTGGCTCAGTCTCTGCGGTACTCCTGTGACATTGTGGCAGGTTTAGTCTTTCTCCATTCACATTTAATTGTGCACCTGGATTTAAAACCTGCTAACATATTCATCACTGAACAAAATATTTGC
>S7065_Prup3b
TATTGTGGAGCTCCAGTGGCTGTAAAGCAGGTGAAGAAATGCAGTAAGAACAGCTTAGCATCACGGCAGAGCTTCTGGGCAGAACTAAATGTGGCACACCTTGAACATCAAAATGTGGTGCGTGTGATAGCTGCTAGCACATCTTCCCCTGCTGGTCAAGAGAGTTTGGGGACCATAATAATGGAATATGTAGGCAACAGCACTCTGCATCATGTTATCTATGGGACTAACTGGGTAACAGTCAAAAAGAAAGATGACGGTCTTGGATGTGGCCGAGAGTCCTTAAGCTTGGCTCAGTCTCTGCGGTACTCCTGTGACATTGTGGCAGGTTTAGTCTTTCTCCATTCACATTTAATTGTGCACCTGGATTTAAAACCTGCTAACATATTCATCACTGAACAAAATATTTGC
>S7310_Prup3b
TATTGTGGAGCTCCAGTGGCTGTAAAGCAGGTGAAGAAATGCAGTAAGAACAGCTTAGCATCACGGCAGAGCTTCTGGGCAGAACTAAATGTGGCGCACCTTGAACATCAAAATGTGGTGCGTGTGATAGCTGCTAGCACATCTTCCCCTGCTGGTCAAGAGAGTTTGGGGACCATAATAATGGAATATGTAGGCAACAGCACTCTGCATCATGTTATCTATGGGACTAACTGGGTAACAGTCAAAAAGAAAGATGACGGTCTTGGATGTGGCCGAGAGTCCTTAAGCTTGGCTCAGTCTCTGCGGTACTCCTGTGACATTGTGGCAGGTTTAGTCTTTCTCCATTCACATTTAATTGTGCACCTGGATTTAAAACCTGCTAACATATTCATCACTGAACAAAATATTTGC
>S7534_Prup3b
TATTGTGGAGCTCCAGTGGCTGTAAAGCAGGTGAAGAAATGCAGTAAGAACAGCTTAGCATCACGACAGAGCTTCTGGGCAGAACTAAATGTGGCACACCTTGAACATCAAAATGTGGTGCGTGTGATAGCTGCTAGCACATCTTCCCCTGCTGGTCAAGAGAGTTTGGGGACCATAATAATGGAATATGTAGGCAACAGCACTCTGCATCATGTTATCTATGGGACTAACTGGGTAACAGTCAAAAAGAAAGATGACGGTCTTGGATGTGGCCGAGAGTCCTTAAGCTTGGCTCAGTCTCTGCGGTACTCCTGTGACATTGTGGCAGGTTTAGTCTTTCTCCATTCACATTTAATTGTGCACCTGGATTTAAAACCTGCTAACATATTCATCACTGAACAAAATATTTGC
>S7543_Prup3b
TATTGTGGAGCTCCAGTGGCTGTAAAGCAGGTGAAGAAATGCAGTAAGAACAGCTTAGCATCACGRCAGAGCTTCTGGGCAGAACTAAATGTGGCACACCTTGAACATCAAAATGTGGTGCGTGTGATAGCTGCTAGCACATCTTCCCCTGCTGGTCAAGAGAGTTTGGGGACCATAATAATGGAATATGTAGGCAACAGCACTCTGCATCATGTTATCTATGGGACTAACTGGGTAACAGTCAAAAAGAAAGATGACAGTCTTGGATGTGGCCGAGAGTCCTTAAGCTTGGCTCAGTCTCTGCGGTACTCCTGTGACATTGTGGCAGGTTTAGTCTTTCTCCATTCACATTTAATTGTGCACCTGGATTTAAAACCTGCTAACATATTCATCACTGAACAAAATATTTGC
>S7553_Prup3b
TATTGTGGAGCTCCAGTGGCTGTAAAGCAGGTGAAGAAATGCAGTAAGAACAGCTTAGCATCACGACAGAGCTTCTGGGCAGAACTAAATGTGGCACACCTTGAACATCAAAATGTGGTGCGTGTGATAGCTGCTAGCACATCTTCCCCTGCTGGTCAAGAGAGTTTGGGGACCATAATAATGGAATATGTAGGCAACAGCACTCTGCATCATGTTATCTATGGGACTAACTGGGTAACAGTCAAAAAGAAAGATGACGGTCTTGGATGTGGCCGAGAGTCCTTAAGCTTGGCTCAGTCTCTGCGGTACTCCTGTGACATTGTGGCAGGTTTAGTCTTTCTCCATTCACATTTAATTGTGCACCTGGATTTAAAACCTGCTAACATATTCATCACTGAACAAAATATTTGC
>S7565_Prup3b
TATTGTGGAGCTCCAGTGGCTGTAAAGCARGTGAAGAAATGCAGTAAGAACAGCTTAGCATCACGGCAGAGCTTCTGGGCAGAACTAAATGTGGCACACCTTGAACATCAAAATGTGGTGCGTGTGATAGCTGCTAGCACATCTTCCCCTGCTGGTCAAGAGAGTTTGGGGACCATAATAATGGAATATGTAGGCAACAGCACTCTGCATCATGTTATCTATGGGACTAACTGGGTAACAGTCAAAAAGAAAGATGACGGTCTTGGATGTGGCCGAGAGTCCTTAAGCTTGGCTCAGTCTCTGCGGTACTCCTGTGACATTGTGGCAGGTTTAGTCTTTCTCCATTCACATTTAATTGTGCACCTGGATTTAAAACCTGCTAACATATTCATCACTGAACAAAATATTTGC
>S9018_Prup3b
TATTGTGGAGCTCCAGTGGCTGTAAAGCAGGTGAAGAAATGCAGTAAGAACAGCTTAGCATCACGACAGAGCTTCTGGGCAGAACTAAATGTGGCACACCTTGAACATCAAAATGTGGTGCGTGTGATAGCTGCTAGCACATCTTCCCCTGCTGGTCAAGAGAGTTTGGGGACCATAATAATGGAATATGTAGGCAACAGCACTCTGCATCATGTTATCTATGGGACTAACTGGGTAACAGTCAAAAAGAAAGATGACGGTCTTGGATGTGGCCGAGAGTCCTTAAGCTTGGCTCAGTCTCTGCGGTACTCCTGTGACATTGTGGCAGGTTTAGTCTTTCTCCATTCACATTTAATTGTGCACCTGGATTTAAAACCTGCTAACATATTCATCACTGAACAAAATATTTGC
>S6132_Prup4a
TATTGTGGAGCTCCAGTGGCTGTAAAGCAGGTGAAGAAATGCAGTAAGAACAGCTTAGCATCACGGCAGAGCTTCTGGGCAGAACTAAATGTGGCACACCTTGAACATCAAAATGTGGTGCGTGTGATAGCTGCTAGCACATCTTCCCCTGCTGGTCAAGAGAGTTTGGGGACCATAATAATGGAATATGTAGGCAACAGCACTCTGCATCATGTTATCTATGGGACTAACTGGGTAACAGTCAAAAAGAAAGATGACGGTCTTGGATGTGGCCGAGAGTCCTTAAGCTTGGCTCAGTCTCTGCGGTACTCCTGTGACATTGTGGCAGGTTTAGTCTTTCTCCATTCACATTTAATTGTGCACCTGGATTTAAAACCTGCTAACATATTCATCACTGAACAAAATATTTGC
>S7158_Prup4a
TATTGTGGAGCTCCAGTGGCTGTAAAGCAGGTGAAGAAATGCAGTAAGAACAGCTTAGCATCACGGCAGAGCTTCTGGGCAGAACTAAATGTGGCACACCTTGAACATCAAAATGTGGTGCGTGTGATAGCTGCTAGCACATCTTCCCCTGCTGGTCAAGAGAGTTTGGGGACCATAATAATGGAATATGTAGGCAACAGCACTCTGCATCATGTTATCTATGGGACTAACTGGGTAACAGTCAAAAAGAAAGATGACGGTCTTGGATGTGGCCGAGAGTCCTTAAGCTTGGCTCAGTCTCTGCGGTACTCCTGTGACATTGTGGCAGGTTTAGTCTTTCTCCATTCACATTTAATTGTGCACCTGGATTTAAAACCTGCTAACATATTCATCACTGAACAAAATATTTGC
>S7182_Prup4a
TATTGTGGAGCTCCAGTGGCTGTAAAGCAGGTGAAGAAATGCAGTAAGAACAGCTTAGCATCACGGCAGAGCTTCTGGGCAGAACTAAATGTGGCACACCTTGAACATCAAAATGTGGTGCGTGTGATAGCTGCTAGCACATCTTCCCCTGCTGGTCAAGAGAGTTTGGGGACCATAATAATGGAATATGTAGGCAACAGCACTCTGCATCATGTTATCTATGGGACTAACTGGGTAACAGTCAAAAAGAAAGATGACGGTCTTGGATGTGGCCGAGAGTCCTTAAGCTTGGCTCAGTCTCTGCGGTACTCCTGTGACATTGTGGCAGGTTTAGTCTTTCTCCATTCACATTTAATTGTGCACCTGGATTTAAAACCTGCTAACATATTCATCACTGAACAAAATATTTGC
>S7249_Prup4a
TATTGTGGAGCTCCAGTGGCTGTAAAGCAGGTGAAGAAATGCAGTAAGAACAGCTTAGCATCACGGCAGAGCTTCTGGGCAGAACTAAATGTGGCACACCTTGAACATCAAAATGTGGTGCGTGTGATAGCTGCTAGCACATCTTCCCCTGCTGGTCAAGAGAGTTTGGGGACCATAATAATGGAATATGTAGGCAACAGCACTCTGCATCATGTTATCTATGGGACTAACTGGGTAACAGTCAAAAAGAAAGATGACGGTCTTGGATGTGGCCGAGAGTCCTTAAGCTTGGCTCAGTCTCTGCGGTACTCCTGTGACATTGTGGCAGGTTTAGTCTTTCTCCATTCACATTTAATTGTGCACCTGGATTTAAAACCTGCTAACATATTCATCACTGAACAAAATATTTGC
>S7251_Prup4a
TATTGTGGAGCTCCAGTGGCTGTAAAGCAGGTGAAGAAATGCAGTAAGAACAGCTTAGCATCACGGCAGAGCTTCTGGGCAGAACTAAATGTGGCACACCTTGAACATCAAAATGTGGTGCGTGTGATAGCTGCTAGCACATCTTCCCCTGCTGGTCAAGAGAGTTTGGGGACCATAATAATGGAATATGTAGGCAACAGCACTCTGCATCATGTTATCTATGGGACTAACTGGGTAACAGTCAAAAAGAAAGATGACGGTCTTGGATGTGGCCGAGAGTCCTTAAGCTTGGCTCAGTCTCTGCGGTACTCCTGTGACATTGTGGCAGGTTTAGTCTTTCTCCATTCACATTTAATTGTGCACCTGGATTTAAAACCTGCTAACATATTCATCACTGAACAAAATATTTGC
>S7255_Prup4a
TATTGTGGAGCTCCAGTGGCTGTAAAGCAGGTGAAGAAATGCAGTAAGAACAGCTTAGCATCACGGCAGAGCTTCTGGGCAGAACTAAATGTGGCACACCTTGAACATCAAAATGTGGTGCGTGTGATAGCTGCTAGCACATCTTCCCCTGCTGGTCAAGAGAGTTTGGGGACCATAATAATGGAATATGTAGGCAACAGCACTCTGCATCATGTTATCTATGGGACTAACTGGGTAACAGTCAAAAAGAAAGATGACGGTCTTGGATGTGGCCGAGAGTCCTTAAGCTTGGCTCAGTCTCTGCGGTACTCCTGTGACATTGTGGCAGGTTTAGTCTTTCTCCATTCACATTTAATTGTGCACCTGGATTTAAAACCTGCTAACATATTCATCACTGAACAAAATATTTGC
>S7462_Prup4a
TATTGTGGAGCTCCAGTGGCTGTAAAGCAGGTGAAGAAATGCAGTAAGAACAGCTTAGCATCACGGCAGAGCTTCTGGGCAGAACTAAATGTGGCACACCTTGAACATCAAAATGTGGTGCGTGTGATAGCTGCTAGCACATCTTCCCCTGCTGGTCAAGAGAGTTTGGGGACCATAATAATGGAATATGTAGGCAACAGCACTCTGCATCATGTTATCTATGGGACTAACTGGGTAACAGTCAAAAAGAAAGATGACGGTCTTGGATGTGGCCGAGAGTCCTTAAGCTTGGCTCAGTCTCTGCGGTACTCCTGTGACATTGTGGCAGGTTTAGTCTTTCTCCATTCACATTTAATTGTGCACCTGGATTTAAAACCTGCTAACATATTCATCACTGAACAAAATATTTGC
>S7742_Prup4a
TATTGTGGAGCTCCAGTGGCTGTAAAGCAGGTGAAGAAATGCAGTAAGAACAGCTTAGCATCACGGCAGAGCTTCTGGGCAGAACTAAATGTGGCACACCTTGAACATCAAAATGTGGTGCGTGTGATAGCTGCTAGCACATCTTCCCCTGCTGGTCAAGAGAGTTTGGGGACCATAATAATGGAATATGTAGGCAACAGCACTCTGCATCATGTTATCTATGGGACTAACTGGGTAACAGTCAAAAAGAAAGATGACGGTCTTGGATGTGGCCGAGAGTCCTTAAGCTTGGCTCAGTCTCTGCGGTACTCCTGTGACATTGTGGCAGGTTTAGTCTTTCTCCATTCACATTTAATTGTGCACCTGGATTTAAAACCTGCTAACATATTCATCACTGAACAAAATATTTGC
>S6132_Prup4b
TATTGTGGAGCTCCAGTGGCTGTAAAGCAGGTGAAGAAATGCAGTAAGAACAGCTTAGCATCACGGCAGAGCTTCTGGGCAGAACTAAATGTGGCACACCTTGAACATCAAAATGTGGTGCGTGTGATAGCTGCTAGCACATCTTCCCCTGCTGGTCAAGAGAGTTTGGGGACCATAATAATGGAATATGTAGGCAACAGCACTCTGCATCATGTTATCTATGGGACTAACTGGGTAACAGTCAAAAAGAAAGATGACGGTCTTGGATGTGGCCGAGAGTCCTTAAGCTTGGCTCAGTCTCTGCGGTACTCCTGTGACATTGTGGCAGGTTTAGTCTTTCTCCATTCACATTTAATTGTGCACCTGGATTTAAAACCTGCTAACATATTCATCACTGAACAAAATATTTGC
>S7158_Prup4b
TATTGTGGAGCTCCAGTGGCTGTAAAGCAGGTGAAGAAATGCAGTAAGAACAGCTTAGCATCACGGCAGAGCTTCTGGGCAGAACTAAATGTGGCACACCTTGAACATCAAAATGTGGTGCGTGTGATAGCTGCTAGCACATCTTCCCCTGCTGGTCAAGAGAGTTTGGGGACCATAATAATGGAATATGTAGGCAACAGCACTCTGCATCATGTTATCTATGGGACTAACTGGGTAACAGTCAAAAAGAAAGATGACGGTCTTGGATGTGGCCGAGAGTCCTTAAGCTTGGCTCAGTCTCTGCGGTACTCCTGTGACATTGTGGCAGGTTTAGTCTTTCTCCATTCACATTTAATTGTGCACCTGGATTTAAAACCTGCTAACATATTCATCACTGAACAAAATATTTGC
>S7182_Prup4b
TATTGTGGAGCTCCAGTGGCTGTAAAGCAGGTGAAGAAATGCAGTAAGAACAGCTTAGCATCACGGCAGAGCTTCTGGGCAGAACTAAATGTGGCACACCTTGAACATCAAAATGTGGTGCGTGTGATAGCTGCTAGCACATCTTCCCCTGCTGGTCAAGAGAGTTTGGGGACCATAATAATGGAATATGTAGGCAACAGCACTCTGCATCATGTTATCTATGGGACTAACTGGGTAACAGTCAAAAAGAAAGATGACGGTCTTGGATGTGGCCGAGAGTCCTTAAGCTTGGCTCAGTCTCTGCGGTACTCCTGTGACATTGTGGCAGGTTTAGTCTTTCTCCATTCACATTTAATTGTGCACCTGGATTTAAAACCTGCTAACATATTCATCACTGAACAAAATATTTGC
>S7249_Prup4b
TATTGTGGAGCTCCAGTGGCTGTAAAGCAGGTGAAGAAATGCAGTAAGAACAGCTTAGCATCACGGCAGAGCTTCTGGGCAGAACTAAATGTGGCACACCTTGAACATCAAAATGTGGTGCGTGTGATAGCTGCTAGCACATCTTCCCCTGCTGGTCAAGAGAGTTTGGGGACCATAATAATGGAATATGTAGGCAACAGCACTCTGCATCATGTTATCTATGGGACTAACTGGGTAACAGTCAAAAAGAAAGATGACGGTCTTGGATGTGGCCGAGAGTCCTTAAGCTTGGCTCAGTCTCTGCGGTACTCCTGTGACATTGTGGCAGGTTTAGTCTTTCTCCATTCACATTTAATTGTGCACCTGGATTTAAAACCTGCTAACATATTCATCACTGAACAAAATATTTGC
>S7251_Prup4b
TATTGTGGAGCTCCAGTGGCTGTAAAGCAGGTGAAGAAATGCAGTAAGAACAGCTTAGCATCACGGCAGAGCTTCTGGGCAGAACTAAATGTGGCACACCTTGAACATCAAAATGTGGTGCGTGTGATAGCTGCTAGCACATCTTCCCCTGCTGGTCAAGAGAGTTTGGGGACCATAATAATGGAATATGTAGGCAACAGCACTCTGCATCATGTTATCTATGGGACTAACTGGGTAACAGTCAAAAAGAAAGATGACGGTCTTGGATGTGGCCGAGAGTCCTTAAGCTTGGCTCAGTCTCTGCGGTACTCCTGTGACATTGTGGCAGGTTTAGTCTTTCTCCATTCACATTTAATTGTGCACCTGGATTTAAAACCTGCTAACATATTCATCACTGAACAAAATATTTGC
>S7255_Prup4b
TATTGTGGAGCTCCAGTGGCTGTAAAGCAGGTGAAGAAATGCAGTAAGAACAGCTTAGCATCACGGCAGAGCTTCTGGGCAGAACTAAATGTGGCACACCTTGAACATCAAAATGTGGTGCGTGTGATAGCTGCTAGCACATCTTCCCCTGCTGGTCAAGAGAGTTTGGGGACCATAATAATGGAATATGTAGGCAACAGCACTCTGCATCATGTTATCTATGGGACTAACTGGGTAACAGTCAAAAAGAAAGATGACGGTCTTGGATGTGGCCGAGAGTCCTTAAGCTTGGCTCAGTCTCTGCGGTACTCCTGTGACATTGTGGCAGGTTTAGTCTTTCTCCATTCACATTTAATTGTGCACCTGGATTTAAAACCTGCTAACATATTCATCACTGAACAAAATATTTGC
>S7462_Prup4b
TATTGTGGAGCTCCAGTGGCTGTAAAGCAGGTGAAGAAATGCAGTAAGAACAGCTTAGCATCACGGCAGAGCTTCTGGGCAGAACTAAATGTGGCACACCTTGAACATCAAAATGTGGTGCGTGTGATAGCTGCTAGCACATCTTCCCCTGCTGGTCAAGAGAGTTTGGGGACCATAATAATGGAATATGTAGGCAACAGCACTCTGCATCATGTTATCTATGGGACTAACTGGGTAACAGTCAAAAAGAAAGATGACGGTCTTGGATGTGGCCGAGAGTCCTTAAGCTTGGCTCAGTCTCTGCGGTACTCCTGTGACATTGTGGCAGGTTTAGTCTTTCTCCATTCACATTTAATTGTGCACCTGGATTTAAAACCTGCTAACATATTCATCACTGAACAAAATATTTGC
>S7742_Prup4b
TATTGTGGAGCTCCAGTGGCTGTAAAGCAGGTGAAGAAATGCAGTAAGAACAGCTTAGCATCACGGCAGAGCTTCTGGGCAGAACTAAATGTGGCACACCTTGAACATCAAAATGTGGTGCGTGTGATAGCTGCTAGCACATCTTCCCCTGCTGGTCAAGAGAGTTTGGGGACCATAATAATGGAATATGTAGGCAACAGCACTCTGCATCATGTTATCTATGGGACTAACTGGGTAACAGTCAAAAAGAAAGATGACGGTCTTGGATGTGGCCGAGAGTCCTTAAGCTTGGCTCAGTCTCTGCGGTACTCCTGTGACATTGTGGCAGGTTTAGTCTTTCTCCATTCACATTTAATTGTGCACCTGGATTTAAAACCTGCTAACATATTCATCACTGAACAAAATATTTGC
>S7159b_Prup5a
TATTGTGGAGCTCCAGTGGCTGTAAAGCAGGTGAAGAAATGCAGTAAGAACAGCTTAGCATCACGGCAGAGCTTCTGGGCAGAACTAAATGTGGCACACCTTGAACATCAAAATGTGGTGCGTGTGATAGCTGCTAGCACATCTTCCCCTGCTGGTCAAGAGAGTTTGGGGACCATAATAATGGAATATGTAGGCAACAGCACTCTGCATCATGTTATCTATGGGACTAACTGGGTAACAGTCAAAAAGAAAGATGACGGTCTTGGATGTGGCCGAGAGTCCTTAAGCTTGGCTCAGTCTCTGCGGTACTCCTGTGACATTGTGGCAGGTTTAGTCTTTCTCCATTCACATTTAATTGTGCACCTGGATTTAAAACCTGCTAACATATTCATCACTGAACAAAATATTTGC
>S7161b_Prup5a
TATTGTGGAGCTCCAGTGGCTGTAAAGCAGGTGAAGAAATGCAGTAAGAACAGCTTAGCATCACGGCAGAGCTTCTGGGCAGAACTAAATGTGGCACACCTTGAACATCAAAATGTGGTGCGTGTGATAGCTGCTAGCACATCTTCCCCTGCTGGTCAAGAGAGTTTGGGGACCATAATAATGGAATATGTAGGCAACAGCACTCTGCATCATGTTATCTATGGGACTAACTGGGTAACAGTCAAAAAGAAAGATGACGGTCTTGGATGTGGCCGAGAGTCCTTAAGCTTGGCTCAGTCTCTGCAGTACTCCTGTGACATTGTGGCAGGTTTAGTCTTTCTCCATTCACATTTAATTGTGCACCTGGATTTAAAACCTGCTAACATATTCATCACTGAACAAAATATTTGC
>S7191_Prup5a
TATTGTGGAGCTCCAGTGGCTGTAAAGCAGGTGAAGAAATGCAGTAAGAACAGCTTAGCATCACGGCAGAGCTTCTGGGCAGAACTAAATGTGGCACACCTTGAACATCAAAATGTGGTGCGTGTGATAGCTGCTAGCACATCTTCCCCTGCTGGTCAAGAGAGTTTGGGGACCATAATAATGGAATATGTAGGCAACAGCACTCTGCATCATGTTATCTATGGGACTAACTGGGTAACAGTCAAAAAGAAAGATGACGGTCTTGGATGTGGCCGAGAGTCCTTAAGCTTGGCTCAGTCTCTGCGGTACTCCTGTGACATTGTGGCAGGTTTAGTCTTTCTCCATTCACATTTAATTGTGCACCTGGATTTAAAACCTGCTAACATATTCATCACTGAACAAAATATTTGC
>S7196_Prup5a
TATTGTGGAGCTCCAGTGGCTGTAAAGCAGGTGAAGAAATGCAGTAAGAACAGCTTAGCATCACGGCAGAGCTTCTGGGCAGAACTAAATGTGGCACACCTTGAACATCAAAATGTGGTGCGTGTGATAGCTGCTAGCACATCTTCCCCTGCTGGTCAAGAGAGTTTGGGGACCATAATAATGGAATATGTAGGCAACAGCACTCTGCATCATGTTATCTATGGGACTAACTGGGTAACAGTCAAAAAGAAAGATGACGGTCTTGGATGTGGCCGAGAGTCCTTAAGCTTGGCTCAGTCTCTGCAGTACTCCTGTGACATTGTGGCAGGTTTAGTCTTTCTCCATTCACATTTAATTGTGCACCTGGATTTAAAACCTGCTAACATATTCATCACTGAACAAAATATTTGC
>S7159b_Prup5b
TATTGTGGAGCTCCAGTGGCTGTAAAGCAGGTGAAGAAATGCAGTAAGAACAGCTTAGCATCACGGCAGAGCTTCTGGGCAGAACTAAATGTGGCACACCTTGAACATCAAAATGTGGTGCGTGTGATAGCTGCTAGCACATCTTCCCCTGCTGGTCAAGAGAGTTTGGGGACCATAATAATGGAATATGTAGGCAACAGCACTCTGCATCATGTTATCTATGGGACTAACTGGGTAACAGTCAAAAAGAAAGATGACGGTCTTGGATGTGGCCGAGAGTCCTTAAGCTTGGCTCAGTCTCTGCGGTACTCCTGTGACATTGTGGCAGGTTTAGTCTTTCTCCATTCACATTTAATTGTGCACCTGGATTTAAAACCTGCTAACATATTCATCACTGAACAAAATATTTGC
>S7161b_Prup5b
TATTGTGGAGCTCCAGTGGCTGTAAAGCAGGTGAAGAAATGCAGTAAGAACAGCTTAGCATCACGGCAGAGCTTCTGGGCAGAACTAAATGTGGCACACCTTGAACATCAAAATGTGGTGCGTGTGATAGCTGCTAGCACATCTTCCCCTGCTGGTCAAGAGAGTTTGGGGACCATAATAATGGAATATGTAGGCAACAGCACTCTGCATCATGTTATCTATGGGACTAACTGGGTAACAGTCAAAAAGAAAGATGACGGTCTTGGATGTGGCCGAGAGTCCTTAAGCTTGGCTCAGTCTCTGCGGTACTCCTGTGACATTGTGGCAGGTTTAGTCTTTCTCCATTCACATTTAATTGTGCACCTGGATTTAAAACCTGCTAACATATTCATCACTGAACAAAATATTTGC
>S7191_Prup5b
TATTGTGGAGCTCCAGTGGCTGTAAAGCAGGTGAAGAAATGCAGTAAGAACAGCTTAGCATCACGGCAGAGCTTCTGGGCAGAACTAAATGTGGCACACCTTGAACATCAAAATGTGGTGCGTGTGATAGCTGCTAGCACATCTTCCCCTGCTGGTCAAGAGAGTTTGGGGACCATAATAATGGAATATGTAGGCAACAGCACTCTGCATCATGTTATCTATGGGACTAACTGGGTAACAGTCAAAAAGAAAGATGACGGTCTTGGATGTGGCCGAGAGTCCTTAAGCTTGGCTCAGTCTCTGCGGTACTCCTGTGACATTGTGGCAGGTTTAGTCTTTCTCCATTCACATTTAATTGTGCACCTGGATTTAAAACCTGCTAACATATTCATCACTGAACAAAATATTTGC
>S7196_Prup5b
TATTGTGGAGCTCCAGTGGCTGTAAAGCAGGTGAAGAAATGCAGTAAGAACAGCTTAGCATCACGGCAGAGCTTCTGGGCAGAACTAAATGTGGCACACCTTGAACATCAAAATGTGGTGCGTGTGATAGCTGCTAGCACATCTTCCCCTGCTGGTCAAGAGAGTTTGGGGACCATAATAATGGAATATGTAGGCAACAGCACTCTGCATCATGTTATCTATGGGACTAACTGGGTAACAGTCAAAAAGAAAGATGACGGTCTTGGATGTGGCCGAGAGTCCTTAAGCTTGGCTCAGTCTCTGCGGTACTCCTGTGACATTGTGGCAGGTTTAGTCTTTCTCCATTCACATTTAATTGTGCACCTGGATTTAAAACCTGCTAACATATTCATCACTGAACAAAATATTTGC
>S7185_Prup6a
TATTGCGGAGCTCCAGTGGCTGTAAAGCAGGTGAAGAAATGCAGTAAGAACAGCTTAGCATCACGGCAGAGCTTCTGGGCAGAACTAAATGTGGCACGCCTTGAACATCAAAATGTGGTGCGTGTGATAGCTGCTAGCACATCTTCACCTGCCGGTCAAGAGAGTTTGGGGACCATAATAATGGAATATGTAGGCAACAGCACTCTGCATCATGTTATCTATGGAACTAACTGGGTAACAGTCAAAAAGAAAGATGACGGTCTTGGATGTGGCCGAGAGTCCTTAAGCTTGGCTCAGTCTCTGCAGTACTCCTGTGACATTGTGGCAGGTTTAGTCTTTCTCCATTCACATTTAATTGTGCACCTGGATTTAAAACCTGCTAACATATTCATCACTGAACAAAATATTTGC
>S7203_Prup6a
TANTGCGGAGCTCCAGTGGCTGTAAAGCAGGTGAAGAAATGCAGTAAGAACAGCTTAGCATCACGGCAGAGCTTCTGGGCAGAACTAAATGTGGCACGCCTTGAACATCAAAATGTGGTGCGTGTGATAGCTGCTAGCACATCTTCACCTGCCGGTCAAGAGAGTTTGGGGACCATAATAATGGAATATGTAGGCAACAGCACTCTGCATCATGTTATCTATGGAACTAACTGGGTAACAGTCAAAAAGAAAGATGACGGTCTTGGATGTGGCCGAGAGTCCTTAAGCTTGGCTCAGTCTCTGCAGTACTCCTGTGACATTGTGGCAGGTTTAGTCTTTCTCCATTCACATTTAATTGTGCACCTGGATTTAAAACCTGCTAACATATTCATCACTGAACAAAATATTTGC
>S7231_Prup6a
TATTGCGGAGCTCCAGTGGCTGTAAAGCAGGTGAAGAAATGCAGTAAGAACAGCTTAGCATCACGGCAGAGCTTCTGGGCAGAACTAAATGTGGCACGCCTTGAACATCAAAATGTGGTGCGTGTGATAGCTGCTAGCACATCTTCACCTGCCGGTCAAGAGAGTTTGGGGACCATAATAATGGAATATGTAGGCAACAGCACTCTGCATCATGTTATCTATGGAACTAACTGGGTAACAGTCAAAAAGAAAGATGACGGTCTTGGATGTGGCCGAGAGTCCTTAAGCTTGGCTCAGTCTCTGCAGTACTCCTGTGACATTGTGGCAGGTTTAGTCTTTCTCCATTCACATTTAATTGTGCACCTGGATTTAAAACCTGCTAACATATTCATCACTGAACAAAATATTTGC
>S7813_Prup6a
TATTGCGGAGCTCCAGTGGCTGTAAAGCAGGTGAAGAAATGCAGTAAGAACAGCTTAGCATCACGGCAGAGCTTCTGGGCAGAACTAAATGTGGCACGCCTTGAACATCAAAATGTGGTGCGTGTGATAGCTGCTAGCACATCTTCACCTGCCGGTCAAGAGAGTTTGGGGACCATAATAATGGAATATGTAGGCAACAGCACTCTGCATCATGTTATCTATGGAACTAACTGGGTAACAGTCAAAAAGAAAGATGACGGTCTTGGATGTGGCCGAGAGTCCTTAAGCTTGGCTCAGTCTCTGCAGTACTCCTGTGACATTGTGGCAGGTTTAGTCTTTCTCCATTCACATTTAATTGTGCACCTGGATTTAAAACCTGCTAACATATTCATCACTGAACAAAATATTTGC
>S7185_Prup6b
TATTGCGGAGCTCCAGTGGCTGTAAAGCAGGTGAAGAAATGCAGTAAGAACAGCTTAGCATCACGGCAGAGCTTCTGGGCAGAACTAAATGTGGCACGCCTTGAACATCAAAATGTGGTGCGTGTGATAGCTGCTAGCACATCTTCACCTGCCGGTCAAGAGAGTTTGGGTACCATAATAATGGAATATGTAGGCAACAGCACTCTGCATCATGTTATCTATGGAACTAACTGGGTAACAGTCAAAAAGAAAGATGACGGTCTTGGATGTGGCCGAGAGTCCTTAAGCTTGGCTCAGTCTCTGCAGTACTCCTGTGACATTGTGGCAGGTTTAGTCTTTCTCCATTCACATTTAATTGTGCACCTGGATTTAAAACCTGCTAACATATTCATCACTGAACAAAATATTTGC
>S7203_Prup6b
TATTGCGGAGCTCCAGTGGCTGTAAAGCAGGTGAAGAAATGCAGTAAGAACAGCTTAGCATCACGGCAGAGCTTCTGGGCAGAACTAAATGTGGCACGCCTTGAACATCAAAATGTGGTGCGTGTGATAGCTGCTAGCACATCTTCACCTGCCGGTCAAGAGAGTTTGGGGACCATAATAATGGAATATGTAGGCAACAGCACTCTGCATCATGTTATCTATGGAACTAACTGGGTAACAGTCAAAAAGAAAGATGACGGTCTTGGATGTGGCCGAGAGTCCTTAAGCTTGGCTCAGTCTCTGCAGTACTCCTGTGACATTGTGGCAGGTTTAGTCTTTCTCCATTCACATTTAATTGTGCACCTGGATTTAAAACCTGCTAACATATTCATCACTGAACAAAATATTTGC
>S7231_Prup6b
TATTGCGGAGCTCCAGTGGCTGTAAAGCAGGTGAAGAAATGCAGTAAGAACAGCTTAGCATCACGGCAGAGCTTCTGGGCAGAACTAAATGTGGCACGCCTTGAACATCAAAATGTGGTGCGTGTGATAGCTGCTAGCACATCTTCACCTGCCGGTCAAGAGAGTTTGGGGACCATAATAATGGAATATGTAGGCAACAGCACTCTGCATCATGTTATCTATGGAACTAACTGGGTAACAGTCAAAAAGAAAGATGACGGTCTTGGATGTGGCCGAGAGTCCTTAAGCTTGGCTCAGTCTCTGCAGTACTCCTGTGACATTGTGGCAGGTTTAGTCTTTCTCCATTCACATTTAATTGTGCACCTGGATTTAAAACCTGCTAACATATTCATCACTGAACAAAATATTTGC
>S7813_Prup6b
TATTGCGGAGCTCCAGTGGCTGTAAAGCAGGTGAAGAAATGCAGTAAGAACAGCTTAGCATCACGGCAGAGCTTCTGGGCAGAACTAAATGTGGCACGCCTTGAACATCAAAATGTGGTGCGTGTGATAGCTGCTAGCACATCTTCACCTGCCGGTCAAGAGAGTTTGGGTACCATAATAATGGAATATGTAGGCAACAGCACTCTGCATCATGTTATCTATGGAACTAACTGGGTAACAGTCAAAAAGAAAGATGACGGTCTTGGATGTGGCCGAGAGTCCTTAAGCTTGGCTCAGTCTCTGCAGTACTCCTGTGACATTGTGGCAGGTTTAGTCTTTCTCCATTCACATTTAATTGTGCACCTGGATTTAAAACCTGCTAACATATTCATCACTGAACAAAATATTTGC
>S7200_Prup7a
TATTGCGGAGCTCCAGTGGCTGTAAAGCAGGTGAAGAAATGCAGTAAGAACAGCTTAGCATCACGGCAGAGCTTCTGGGCAGAACTAAATGTGGCACGCCTTGAACATCAAAATGTGGTGCGTGTGATAGCTGCTAGCACATCTTCACCTGCCGGTCAAGAGAGTTTGGGGACCATAATAATGGAATATGTAGGCAACAGCACTCTGCATCATGTTATCTATGGAACTAACTGGGTAACAGTCAAAAAGAAAGATGACGGTCTTGGATGTGGCCGAGAGTCCTTAAGCTTGGCTCAGTCTCTGCAGTACTCCTGTGACATTGTGGCAGGTTTAGTCTTTCTCCATTCACATTTAATTGTGCACCTGGATTTAAAACCTGCTAACATATTCATCACTGAACAAAATATTTGC
>S7539_Prup7a
TATTGCGGAGCTCCAGTGGCTGTAAAGCAGGTGAAGAAATGCAGTAAGAACAGCTTAGCATCACGGCAGAGCTTCTGGGCAGAACTAAATGTGGCACGCCTTGAACATCAAAATGTGGTGCGTGTGATAGCTGCTAGCACATCTTCACCTGCCGGTCAAGAGAGTTTGGGGACCATAATAATGGAATATGTAGGCAACAGCACTCTGCATCATGTTATCTATGGAACTAACTGGGTAACAGTCAAAAAGAAAGATGACGGTCTTGGATGTGGCCGAGAGTCCTTAAGCTTGGCTCAGTCTCTGCAGTACTCCTGTGACATTGTGGCAGGTTTAGTCTTTCTCCATTCACATTTAATTGTGCACCTGGATTTAAAACCTGCTAACATATTCATCACTGAACAAAATATTTGC
>S7547_Prup7a
TATTGCGGAGCTCCAGTGGCTGTAAAGCAGGTGAAGAAATGCAGTAAGAACAGCTTAGCATCACGGCAGAGCTTCTGGGCAGAACTAAATGTGGCACGCCTTGAACATCAAAATGTGGTGCGTGTGATAGCTGCTAGCACATCTTCACCTGCCGGTCAAGAGAGTTTGGGGACCATAATAATGGAATATGTAGGCAACAGCACTCTGCATCATGTTATCTATGGAACTAACTGGGTAACAGTCAAAAAGAAAGATGACGGTCTTGGATGTGGCCGAGAGTCCTTAAGCTTGGCTCAGTCTCTGCAGTACTCCTGTGACATTGTGGCAGGTTTAGTCTTTCTCCATTCACATTTAATTGTGCACCTGGATTTAAAACCTGCTAACATATTCATCACTGAACAAAATATTTGC
>S7560_Prup7a
TATTGCGGAGCTCCAGTGGCTGTAAAGCAGGTGAAGAAATGCAGTAAGAACAGCTTAGCATCACGGCAGAGCTTCTGGGCAGAACTAAATGTGGCACGCCTTGAACATCAAAATGTGGTGCGTGTGATAGCTGCTAGCACATCTTCACCTGCCGGTCAAGAGAGTTTGGGGACCATAATAATGGAATATGTAGGCAACAGCACTCTGCATCATGTTATCTATGGAACTAACTGGGTAACAGTCAAAAAGAAAGATGACGGTCTTGGATGTGGCCGAGAGTCCTTAAGCTTGGCTCAGTCTCTGCAGTACTCCTGTGACATTGTGGCAGGTTTAGTCTTTCTCCATTCACATTTAATTGTGCACCTGGATTTAAAACCTGCTAACATATTCATCACTGAACAAAATATTTGC
>S7200_Prup7b
TACTGCGGAGCTCCAGTGGCTGTAAAGCAGGTGAAGAAATGCAGTAAGAACAGCTTAGCATCACGGCAGAGCTTCTGGGCAGAACTAAATGTGGCACGCCTTGAACATCAAAATGTGGTGCGTGTGATAGCTGCTAGCACATCTTCACCTGCCGGTCAAGAGAGTTTGGGGACCATAATAATGGAATATGTAGGCAACAGCACTCTGCATCATGTTATCTATGGAACTAACTGGGTAACAGTCAAAAAGAAAGATGACGGTCTTGGATGTGGCCGAGAGTCCTTAAGCTTGGCTCAGTCTCTGCAGTACTCCTGTGACATTGTGGCAGGTTTAGTCTTTCTCCATTCACATTTAATTGTGCACCTGGATTTAAAACCTGCTAACATATTCATCACTGAACAAAATATTTGC
>S7539_Prup7b
TACTGCGGAGCTCCAGTGGCTGTAAAGCAGGTGAAGAAATGCAGTAAGAACAGCTTAGCATCACGGCAGAGCTTCTGGGCAGAACTAAATGTGGCACGCCTTGAACATCAAAATGTGGTGCGTGTGATAGCTGCTAGCACATCTTCACCTGCCGGTCAAGAGAGTTTGGGGACCATAATAATGGAATATGTAGGCAACAGCACTCTGCATCATGTTATCTATGGAACTAACTGGGTAACAGTCAAAAAGAAAGATGACGGTCTTGGATGTGGCCGAGAGTCCTTAAGCTTGGCTCAGTCTCTGCAGTACTCCTGTGACATTGTGGCAGGTTTAGTCTTTCTCCATTCACATTTAATTGTGCACCTGGATTTAAAACCTGCTAACATATTCATCACTGAACAAAATATTTGC
>S7547_Prup7b
TATTGCGGAGCTCCAGTGGCTGTAAAGCAGGTGAAGAAATGCAGTAAGAACAGCTTAGCATCACGGCAGAGCTTCTGGGCAGAACTAAATGTGGCACGCCTTGAACATCAAAATGTGGTGCGTGTGATAGCTGCTAGCACATCTTCACCTGCCGGTCAAGAGAGTTTGGGGACCATAATAATGGAATATGTAGGCAACAGCACTCTGCATCATGTTATCTATGGAACTAACTGGGTAACAGTCAAAAAGAAAGATGACGGTCTTGGATGTGGCCGAGAGTCCTTAAGCTTGGCTCAGTCTCTGCAGTACTCCTGTGACATTGTGGCAGGTTTAGTCTTTCTCCATTCACATTTAATTGTGCACCTGGATTTAAAACCTGCTAACATATTCATCACAGAACAAAATATTTGC
>S7560_Prup7b
TATTGCGGAGCTCCAGTGGCTGTAAAGCAGGTGAAGAAATGCAGTAAGAACAGCTTAGCATCACGGCAGAGCTTCTGGGCAGAACTAAATGTGGCACGCCTTGAACATCAAAATGTGGTGCGTGTGATAGCTGCTAGCACATCTTCACCTGCCGGTCAAGAGAGTTTGGGGACCATAATAATGGAATATGTAGGCAACAGCACTCTGCATCATGTTATCTATGGAACTAACTGGGTAACAGTCAAAAAGAAAGATGACGGTCTTGGATGTGGCCGAGAGTCCTTAAGCTTGGCTCAGTCTCTGCAGTACTCCTGTGACATTGTGGCAGGTTTAGTCTTTCTCCATTCACATTTAATTGTGCACCTGGATTTAAAACCTGCTAACATATTCATCACTGAACAAAATATTTGC
>S7072_Prup8a
TATTGTGGAGCTCCAGTGGCTGTAAAGCAGGTGAAGAAATGCAGTAAGAACAGTTTAGCATCACGGCAGAGCTTCTGGGCAGAACTAAATGTGGCACACCTTGAACATCAAAATGTGGTGCGTGTGATAGCTGCTAGCACATCTTCCCCTGCTGGTCAAGAGAGTTTGGGGACCATAATAATGGAATATGTAGGCAACAGCACTCTGCATCATGTTATCTATGGGACTAACTGGGTAACAGTCAAAAAGAAAGATGACGATCTTGGATGTGGCCGAGAGTCCTTAAGCTTGGCTCAGTCTCTGCAGTACTCCTGTGACATTGTGGCAGGTTTAGTCTTTCTCCATTCACATTTAATTGTGCACCTGGATTTAAAACCTGCTAACATATTCATCACTGAACAAAATATTTGC
>S7187_Prup8a
TATTGTGGAGCTCCAGTGGCTGTAAAGCAGGTGAAGAAATGCAGTAAGAACAGTTTAGCATCACGGCAGAGCTTCTGGGCAGAACTAAATGTGGCACACCTTGAACATCAAAATGTGGTGCGTGTGATAGCTGCTAGCACATCTTCCCCTGCTGGTCAAGAGAGTTTGGGGACCATAATAATGGAATATGTAGGCAACAGCACTCTGCATCATGTTATCTATGGGACTAACTGGGTAACAGTCAAAAAGAAAGATGACGATCTTGGATGTGGCCGAGAGTCCTTAAGCTTGGCTCAGTCTCTGCAGTACTCCTGTGACATTGTGGCAGGTTTAGTCTTTCTCCATTCACATTTAATTGTGCACCTGGATTTAAAACCTGCTAACATATTCATCACTGAACAAAATATTTGC
>S7508_Prup8a
TATTGTGGAGCTCCAGTGGCTGTAAAGCAGGTGAAGAAATGCAGTAAGAACAGTTTAGCATCACGGCAGAGCTTCTGGGCAGAACTAAATGTGGCACACCTTGAACATCAAAATGTGGTGCGTGTGATAGCTGCTAGCACATCTTCCCCTGCTGGTCAAGAGAGTTTGGGGACCATAATAATGGAATATGTAGGCAACAGCACTCTGCATCATGTTATCTATGGGACTAACTGGGTAACAGTCAAAAAGAAAGATGACGATCTTGGATGTGGCCGAGAGTCCTTAAGCTTGGCTCAGTCTCTGCAGTACTCCTGTGACATTGTGGCAGGTTTAGTCTTTCTCCATTCACATTTAATTGTGCACCTGGATTTAAAACCTGCTAACATATTCATCACTGAACAAAATATTTGC
>S8000_Prup8a
TATTGTGGAGCTCCAGTGGCTGTAAAGCAGGTGAAGAAATGCAGTAAGAACAGTTTAGCATCACGGCAGAGCTTCTGGGCAGAACTAAATGTGGCACACCTTGAACATCAAAATGTGGTGCGTGTGATAGCTGCTAGCACATCTTCCCCTGCTGGTCAAGAGAGTTTGGGGACCATAATAATGGAATATGTAGGCAACAGCACTCTGCATCATGTTATCTATGGGACTAACTGGGTAACAGTCAAAAAGAAAGATGACGATCTTGGATGTGGCCGAGAGTCCTTAAGCTTGGCTCAGTCTCTGCAGTACTCCTGTGACATTGTGGCAGGTTTAGTCTTTCTCCATTCACATTTAATTGTGCACCTGGATTTAAAACCTGCTAACATATTCATCACTGAACAAAATATTTGC
>S7072_Prup8b
TATTGTGGAGCTCCAGTGGCTGTAAAGCAGGTGAAGAAATGCAGTAAGAACAGTTTAGCATCACGGCAGAGCTTCTGGGCAGAACTAAATGTGGCACACCTTGAACATCAAAATGTGGTGCGTGTGATAGCTGCTAGCACATCTTCCCCTGCTGGTCAAGAGAGTTTGGGGACCATAATAATGGAATATGTAGGCAACAGCACTCTGCATCATGTTATCTATGGGACTAACTGGGTAACAGTCAAAAAGAAAGATGACGATCTTGGATGTGGCCGAGAGTCCTTAAGCTTGGCTCAGTCTCTGCAGTACTCCTGTGACATTGTGGCAGGTTTAGTCTTTCTCCATTCACATTTAATTGTGCACCTGGATTTAAAACCTGCTAACATATTCATCACTGAACAAAATATTTGC
>S7187_Prup8b
TATTGTGGAGCTCCAGTGGCTGTAAAGCAGGTGAAGAAATGCAGTAAGAACAGTTTAGCATCACGGCAGAGCTTCTGGGCAGAACTAAATGTGGCACACCTTGAACATCAAAATGTGGTGCGTGTGATAGCTGCTAGCACATCTTCCCCTGCTGGTCAAGAGAGTTTGGGGACCATAATAATGGAATATGTAGGCAACAGCACTCTGCATCATGTTATCTATGGGACTAACTGGGTAACAGTCAAAAAGAAAAATGACGATCTTGGATGTGGCCGAGAGTCCTTAAGCTTGGCTCAGTCTCTGCAGTACTCCTGTGACATTGTGGCAGGTTTAGTCTTTCTCCATTCACATTTAATTGTGCACCTGGATTTAAAACCTGCTAACATATTCATCACTGAACAAAATATTTGC
>S7508_Prup8b
TATTGTGGAGCTCCAGTGGCTGTAAAGCAGGTGAAGAAATGCAGTAAGAACAGTTTAGCATCACGGCAGAGCTTCTGGGCAGAACTAAATGTGGCACACCTTGAACATCAAAATGTGGTGCGTGTGATAGCTGCTAGCACATCTTCCCCTGCTGGTCAAGAGAGTTTGGGGACCATAATAATGGAATATGTAGGCAACAGCACTCTGCATCATGTTATCTATGGGACTAACTGGGTAACAGTCAAAAAGAAAAATGACGATCTTGGATGTGGCCGAGAGTCCTTAAGCTTGGCTCAGTCTCTGCAGTACTCCTGTGACATTGTGGCAGGTTTAGTCTTTCTCCATTCACATTTAATTGTGCACCTGGATTTAAAACCTGCTAACATATTCATCACTGAACAAAATATTTGC
>S8000_Prup8b
TATTGTGGAGCTCCAGTGGCTGTAAAGCAGGTGAAGAAATGCAGTAAGAACAGTTTAGCATCACGGCAGAGCTTCTGGGCAGAACTAAATGTGGCACACCTTGAACATCAAAATGTGGTGCGTGTGATAGCTGCTAGCACATCTTCCCCTGCTGGTCAAGAGAGTTTGGGGACCATAATAATGGAATATGTAGGCAACAGCACTCTGCATCATGTTATCTATGGGACTAACTGGGTAACAGTCAAAAAGAAAGATGACGATCTTGGATGTGGCCGAGAGTCCTTAAGCTTGGCTCAGTCTCTGCAGTACTCCTGTGACATTGTGGCAGGTTTAGTCTTTCTCCATTCACATTTAATTGTGCACCTGGATTTAAAACCTGCTAACATATTCATCACTGAACAAAATATTTGC
>S7246_Prup9a
TATTGTGGAGCTCCAGTGGCTGTAAAGCAGGTGAAGAAATGCAGTAAGAACAGTTTAGCATCACGGCAGAGCTTCTGGGCAGAACTAAATGTGGCACACCTTGAACATCAAAATGTGGTGCGTGTGATAGCTGCTAGCACATCTTCCCCTGCTGGTCAAGAGAGTTTGGGGACCATAATAATGGAATATGTAGGCAACAGCACTCTGCATCATGTTATCTATGGGACTAACTGGGTAACAGTCAAAAAGAAAAATGACGATCTTGGATGTGGCCGAGAGTCCTTAAGCTTGGCTCAGTCTCTGCAGTACTCCTGTGACATTGTGGCAGGTTTAGTCTTTCTCCATTCACATTTAATTGTGCACCTGGATTTAAAACCTGCTAACATATTCATCACTGAACAAAATATTTGC
>S7276_Prup9a
TATTGTGGAGCTCCAGTGGCTGTAAAGCAGGTGAAGAAATGCAGTAAGAACAGTTTAGCATCACGGCAGAGCTTCTGGGCAGAACTAAATGTGGCACACCTTGAACATCAAAATGTGGTGCGTGTGATAGCTGCTAGCACATCTTCCCCTGCTGGTCAAGAGAGTTTGGGGACCATAATAATGGAATATGTAGGCAACAGCACTCTGCATCATGTTATCTATGGGACTAACTGGGTAACAGTCAAAAAGAAAGATGACGATCTTGGATGTGGCCGAGAGTCCTTAAGCTTGGCTCAGTCTCTGCAGTACTCCTGTGACATTGTGGCAGGTTTAGTCTTTCTCCATTCACATTTAATTGTGCACCTGGATTTAAAACCTGCTAACATATTCATCACTGAACAAAATATTTGC
>S7460_Prup9a
TATTGTGGAGCTCCAGTGGCTGTAAAGCAGGTGAAGAAATGCAGTAAGAACAGTTTAGCATCACGGCAGAGCTTCTGGGCAGAACTAAATGTGGCACACCTTGAACATCAAAATGTGGTGCGTGTGATAGCTGCTAGCACATCTTCCCCTGCTGGTCAGGAGAGTTTGGGGACCATAATAATGGAATATGTAGGCAACAGCACTCTGCATCATGTTATCTATGGGACTAACTGGGTAACAGTCAAAAAGAAAGATGACGATCTTGGATGTGGCCGAGAGTCCTTAAGCTTGGCTCAGTCTCTGCAGTACTCCTGTGACATTGTGGCAGGTTTAGTCTTTCTCCATTCACATTTAATTGTGCACCTGGATTTAAAACCTGCTAACATATTCATCACTGAACAAAATATTTGC
>S7541_Prup9a
TATTGTGGAGCTCCAGTGGCTGTAAAGCAGGTGAAGAAATGCAGTAAGAACAGTTTAGCATCACGGCAGAGCTTCTGGGCAGAACTAAATGTGGCACACCTTGAACATCAAAATGTGGTGCGTGTGATAGCTGCTAGCACATCTTCCCCTGCTGGTCAAGAGAGTTTGGGGACCATAATAATGGAATATGTAGGCAACAGCACTCTGCATCATGTTATCTATGGGACTAACTGGGTAACAGTCAAAAAGAAAGATGACGATCTTGGATGTGGCCGAGAGTCCTTAAGCTTGGCTCAGTCTCTGCAGTACTCCTGTGACATTGTGGCAGGTTTAGTCTTTCTCCATTCACATTTAATTGTGCACCTGGATTTAAAACCTGCTAACATATTCATCACTGAACAAAATATTTGC
>S7552_Prup9a
TATTGTGGAGCTCCAGTGGCTGTAAAGCAGGTGAAGAAATGCAGTAAGAACAGTTTAGCATCACGGCAGAGCTTCTGGGCAGAACTAAATGTGGCACACCTTGAACATCAAAATGTGGTGCGTGTGATAGCTGCTAGCACATCTTCCCCTGCTGGTCAAGAGAGTTTGGGGACCATAATAATGGAATATGTAGGCAACAGCACTCTGCATCATGTTATCTATGGGACTAACTGGGTAACAGTCAAAAAGAAAGATGACGATCTTGGATGTGGCCGAGAGTCCTTAAGCTTGGCTCAGTCTCTGCAGTACTCCTGTGACATTGTGGCAGGTTTAGTCTTTCTCCATTCACATTTAATTGTGCACCTGGATTTAAAACCTGCTAACATATTCATCACTGAACAAAATATTTGC
>S7719_Prup9a
TATTGTGGAGCTCCAGTGGCTGTAAAGCAGGTGAAGAAATGCAGTAAGAACAGCTTAGCATCACGGCAGAGCTTCTGGGCAGAACTAAATGTGGCACACCTTGAACATCAAAATGTGGTGCGTGTGATAGCTGCTAGTACATCTTCCCCTGCTGGTCAAGAGAGTTTGGGGACCATAATAATGGAATATGTAGGCAACAGCACTCTGCATCATGTTATCTATGGGACTAACTGGGTAACAGTCAAAAAGAAAGATGACGATCTTGGATGTGGCCGAGAGTCCTTAAGCTTGGCTCAGTCTCTGCAGTACTCCTGTGACATTGTGGCAGGTTTAGTCTTTCTCCATTCACATTTAATTGTGCACCTGGATTTAAAACCTGCTAACATATTCATCACTGAACAAAATATTTGC
>S7865_Prup9a
TATTGTGGAGCTCCAGTGGCTGTAAAGCAGGTGAAGAAATGCAGTAAGAACAGTTTAGCATCACGGCAGAGCTTCTGGGCAGAACTAAATGTGGCACACCTTGAACATCAAAATGTGGTGCGTGTGATAGCTGCTAGCACATCTTCCCCTGCTGGTCAAGAGAGTTTGGGGACCATAATAATGGAATATGTAGGCAACAGCACTCTGCATCATGTTATCTATGGGACTAACTGGGTAACAGTCAAAAAGAAAGATGACGATCTTGGATGTGGCCGAGAGTCCTTAAGCTTGGCTCAGTCTCTGCAGTACTCCTGTGACATTGTGGCAGGTTTAGTCTTTCTCCATTCACATTTAATTGTGCACCTGGATTTAAAACCTGCTAACATATTCATCACTGAACAAAATATTTGC
>S7911_Prup9a
TATTGTGGAGCTCCAGTGGCTGTAAAGCAGGTGAAGAAATGCAGTAAGAACAGTTTAGCATCACGGCAAAGCTTCTGGGCAGAACTAAATGTGGCACACCTTGAACATCAAAATGTGGTGCGTGTGATAGCTGCTAGCACATCTTCCCCTGCTGGTCAAGAGAGTTTGGGGACCATAATAATGGAATATGTAGGCAACAGCACTCTGCATCATGTTATCTATGGGACTAACTGGGTAACAGTCAAAAAGAAAGATGACGATCTTGGATGTGGCCGAGAGTCCTTAAGCTTGGCTCAGTCTCTGCAGTACTCCTGTGACATTGTGGCAGGTTTAGTCTTTCTCCATTCACATTTAATTGTGCACCTGGATTTAAAACCTGCTAACATATTCATCACTGAACAAAATATTTGC
>S9012_Prup9a
TATTGTGGAGCTCCAGTGGCTGTAAAGCAGGTGAAGAAATGCAGTAAGAACAGTTTAGCATCACGGCAGAGCTTCTGGGCAGAACTAAATGTGGCACACCTTGAACATCAAAATGTGGTGCGTGTGATAGCTGCTAGCACATCTTCCCCTGCTGGTCAAGAGAGTTTGGGGACCATAATAATGGAATATGTAGGCAACAGCACTCTGCATCATGTTATCTATGGGACTAACTGGGTAACAGTCAAAAAGAAAGATGACGATCTTGGATGTGGCCGAGAGTCCTTAAGCTTGGCTCAGTCTCTGCAGTACTCCTGTGACATTGTGGCAGGTTTAGTCTTTCTCCATTCACATTTAATTGTGCACCTGGATTTAAAACCTGCTAACATATTCATCACTGAACAAAATATTTGC
>S9013_Prup9a
TATTGTGGAGCTCCAGTGGCTGTAAAGCAGGTGAAGAAATGCAGTAAGAACAGTTTAGCATCACGGCAGAGCTTCTGGGCAGAACTAAATGTGGCACACCTTGAACATCAAAATGTGGTGCGTGTGATAGCTGCTAGCACATCTTCCCCTGCTGGTCAAGAGAGTTTGGGGACCATAATAATGGAATATGTAGGCAACAGCACTCTGCATCATGTTATCTATGGGACTAACTGGGTAACAGTCAAAAAGAAAGATGACGATCTTGGATGTGGCCGAGAGTCCTTAAGCTTGGCTCAGTCTCTGCAGTACTCCTGTGACATTGTGGCAGGTTTAGTCTTTCTCCATTCACATTTAATTGTGCACCTGGATTTAAAACCTGCTAACATATTCATCACTGAACAAAATATTTGC
>S7246_Prup9b
TATTGTGGAGCTCCAGTGGCTGTAAAGCAGGTGAAGAAATGCAGTAAGAACAGTTTAGCATCACGGCAGAGCTTCTGGGCAGAACTAAATGTGGCACACCTTGAACATCAAAATGTGGTGCGTGTGATAGCTGCTAGCACATCTTCCCCTGCTGGTCAAGAGAGTTTGGGGACCATAATAATGGAATATGTAGGCAACAGCACTCTGCATCATGTTATCTATGGGACTAACTGGGTAACAGTCAAAAAGAAAAATGACGATCTTGGATGTGGCCGAGAGTCCTTAAGCTTGGCTCAGTCTCTGCAGTACTCCTGTGACATTGTGGCAGGTTTAGTCTTTCTCCATTCACATTTAATTGTGCACCTGGATTTAAAACCTGCTAACATATTCATCACTGAACAAAATATTTGC
>S7276_Prup9b
TATTGTGGAGCTCCAGTGGCTGTAAAGCAGGTGAAGAAATGCAGTAAGAACAGTTTAGCATCACGGCAGAGCTTCTGGGCAGAACTAAATGTGGCACACCTTGAACATCAAAATGTGGTGCGTGTGATAGCTGCTAGCACATCTTCCCCTGCTGGTCAAGAGAGTTTGGGGACCATAATAATGGAATATGTAGGCAACAGCACTCTGCATCATGTTATCTATGGGACTAACTGGGTAACAGTCAAAAAGAAAGATGACGATCTTGGATGTGGCCGAGAGTCCTTAAGCTTGGCTCAGTCTCTGCAGTACTCCTGTGACATTGTGGCAGGTTTAGTCTTTCTCCATTCACATTTAATTGTGCACCTGGATTTAAAACCTGCTAACATATTCATCACTGAACAAAATATTTGC
>S7460_Prup9b
TATTGTGGAGCTCCAGTGGCTGTAAAGCAGGTGAAGAAATGCAGTAAGAACAGTTTAGCATCACGGCAGAGCTTCTGGGCAGAACTAAATGTGGCACACCTTGAACATCAAAATGTGGTGCGTGTGATAGCTGCTAGCACATCTTCCCCTGCTGGTCAGGAGAGTTTGGGGACCATAATAATGGAATATGTAGGCAACAGCACTCTGCATCATGTTATCTATGCAACTAACTGGGTAACAGTCAAAAAGAAAGATGACGATCTTGGATGTGGCCGAGAGTCCTTAAGCTTGGCTCAGTCTCTGCAGTACTCCTGTGACATTGTGGCAGGTTTAGTCTTTCTCCATTCACATTTAATTGTGCACCTGGATTTAAAACCTGCTAACATATTCATCACTGAACAAAATATTTGC
>S7541_Prup9b
TATTGTGGAGCTCCAGTGGCTGTAAAGCAGGTGAAGAAATGCAGTAAGAACAGTTTAGCATCACGGCAGAGCTTCTGGGCAGAACTAAATGTGGCACACCTTGAACATCAAAATGTGGTGCGTGTGATAGCTGCTAGCACATCTTCCCCTGCTGGTCAAGAGAGTTTGGGGACCATAATAATGGAATATGTAGGCAACAGCACTCTGCATCATGTTATCTATGGGACTAACTGGGTAACAGTCAAAAAGAAAGATGACGATCTTGGATGTGGCCGAGAGTCCTTAAGCTTGGCTCAGTCTCTGCAGTACTCCTGTGACATTGTGGCAGGTTTAGTCTTTCTCCATTCACATTTAATTGTGCACCTGGATTTAAAACCTGCTAACATATTCATCACTGAACAAAATATTTGC
>S7552_Prup9b
TATTGTGGAGCTCCAGTGGCTGTAAAGCAGGTGAAGAAATGCAGTAAGAACAGTTTAGCATCACGGCAGAGCTTCTGGGCAGAACTAAATGTGGCACACCTTGAACATCAAAATGTGGTGCGTGTGATAGCTGCTAGCACATCTTCCCCTGCTGGTCAAGAGAGTTTGGGGACCATAATAATGGAATATGTAGGCAACAGCACTCTGCATCATGTTATCTATGGGACTAACTGGGTAACAGTCAAAAAGAAAGATGACGATCTTGGATGTGGCCGAGAGTCCTTAAGCTTGGCTCAGTCTCTGCAGTACTCCTGTGACATTGTGGCAGGTTTAGTCTTTCTCCATTCACATTTAATTGTGCACCTGGATTTAAAACCTGCTAACATATTCATCACTGAACAAAATATTTGC
>S7719_Prup9b
TATTGTGGAGCTCCAGTGGCTGTAAAGCAGGTGAAGAAATGCAGTAAGAACAGTTTAGCATCACGGCAGAGCTTCTGGGCAGAACTAAATGTGGCACACCTTGAACATCAAAATGTGGTGCGTGTGATAGCTGCTAGCACATCTTCCCCTGCTGGTCAAGAGAGTTTGGGGACCATAATAATGGAATATGTAGGCAACAGCACTCTGCATCATGTTATCTATGGGACTAACTGGGTAACAGTCAAAAAGAAAGATGACGATCTTGGATGTGGCCGAGAGTCCTTAAGCTTGGCTCAGTCTCTGCAGTACTCCTGTGACATTGTGGCAGGTTTAGTCTTTCTCCATTCACATTTAATTGTGCACCTGGATTTAAAACCTGCTAACATATTCATCACTGAACAAAATATTTGC
>S7865_Prup9b
TATTGTGGAGCTCCAGTGGCTGTAAAGCAGGTGAAGAAATGCAGTAAGAACAGTTTAGCATCACGGCAAAGCTTCTGGGCAGAACTAAATGTGGCACACCTTGAACATCAAAATGTGGTGCGTGTGATAGCTGCTAGCACATCTTCCCCTGCTGGTCAAGAGAGTTTGGGGACCATAATAATGGAATATGTAGGCAACAGCACTCTGCATCATGTTATCTATGGGACTAACTGGGTAACAGTCAAAAAGAAAGATGACGATCTTGGATGTGGCCGAGAGTCCTTAAGCTTGGCTCAGTCTCTGCAGTACTCCTGTGACATTGTGGCAGGTTTAGTCTTTCTCCATTCACATTTAATTGTGCACCTGGATTTAAAACCTGCTAACATATTCATCACTGAACAAAATATTTGC
>S7911_Prup9b
TATTGTGGAGCTCCAGTGGCTGTAAAGCAGGTGAAGAAATGCAGTAAGAACAGTTTAGCATCACGGCAAAGCTTCTGGGCAGAACTAAATGTGGCACACCTTGAACATCAAAATGTGGTGCGTGTGATAGCTGCTAGCACATCTTCCCCTGCTGGTCAAGAGAGTTTGGGGACCATAATAATGGAATATGTAGGCAACAGCACTCTGCATCATGTTATCTATGGGACTAACTGGGTAACAGTCAAAAAGAAAAATGACGATCTTGGATGTGGCCGAGAGTCCTTAAGCTTGGCTCAGTCTCTGCAGTACTCCTGTGACATTGTGGCAGGTTTAGTCTTTCTCCATTCACATTTAATTGTGCACCTGGATTTAAAACCTGCTAACATATTCATCACTGAACAAAATATTTGC
>S9012_Prup9b
TATTGTGGAGCTCCAGTGGCTGTAAAGCAGGTGAAGAAATGCAGTAAGAACAGTTTAGCATCACGGCAGAGCTTCTGGGCAGAACTAAATGTGGCACACCTTGAACATCAAAATGTGGTGCGTGTGATAGCTGCTAGCACATCTTCCCCTGCTGGTCAAGAGAGTTTGGGGACCATAATAATGGAATATGTAGGCAACAGCACTCTGCATCATGTTATCTATGGGACTAACTGGGTAACAGTCAAAAAGAAAGATGACGATCTTGGATGTGGCCGAGAGTCCTTAAGCTTGGCTCAGTCTCTGCAGTACTCCTGTGACATTGTGGCAGGTTTAGTCTTTCTCCATTCACATTTAATTGTGCACCTGGATTTAAAACCTGCTAACATATTCATCACTGAACAAAATATTTGC
>S9013_Prup9b
TATTGTGGAGCTCCAGTGGCTGTAAAGCAGGTGAAGAAATGCAGTAAGAACAGTTTAGCATCACGGCAGAGCTTCTGGGCAGAACTAAATGTGGCACACCTTGAACATCAAAATGTGGTGCGTGTGATAGCTGCTAGCACATCTTCCCCTGCTGGTCAAGAGAGTTTGGGGACCATAATAATGGAATATGTAGGCAACAGCACTCTGCATCATGTTATCTATGGGACTAACTGGGTAACAGTCAAAAAGAAAGATGACGATCTTGGATGTGGCCGAGAGTCCTTAAGCTTGGCTCAGTCTCTGCAGTACTCCTGTGACATTGTGGCAGGTTTAGTCTTTCTCCATTCACATTTAATTGTGCACCTGGATTTAAAACCTGCTAACATATTCATCACTGAACAAAATATTTGC
