# Supplementary material for: Cryptic speciation in arid mountains: An integrative revision of the Pristurus rupestris species complex (Squamata, Sphaerodactylidae) from Arabia based on morphological, genetic and genomic data, with the description of four new species
Source: PLoS One. 2025 Feb 24;20(2):e0315000. doi: 10.1371/journal.pone.0315000 (PMC11849857; doi:10.1371/journal.pone.0315000)
Supplement: S1 Appendix — (ZIP) [file pone.0315000.s016.zip › MC1R_PHASED_ordered.fasta]

>S7166_Prup10a
CTGCACTCGCCCATGTACTACTTCATCTGCTGTCTGGCCACATCGGACATGCTGGTGAGCGTCAGCAACCTTGTGGAGACCCTTTTCATGCGTCTGATAGAGCACGGGGTGCTGATCTTGGCGCAGGACACGATGCGCCACATGGATAACGTCATGGACATGCTGATCTGCAGCTCCTTTATGGCCTCGCTGTCCTTTCTGGGGGTCATCGCCGTCGACCGCTACATCACCATCTTTTACGCCTTGCGGTACCACAGCATCATGACCATCCAACGGGCCGTCGTCATCATTGTGGCCATCTGGGTGGTCAGCATGAGCGCAAGCACCATCTTCATCGCTTACGATGACCACAAGGCCGTGATCCTGTGCCTCTTGACTTATTTGCTCTTCATGCTCACTGTCATCATGGGGCTGTACATCCACATGTTCATGCTGGCCCGCCGACATGCCCGGACGATCTCCCGGATGCAGAGGAAACACACCTCTCCTCCGGTGACTAGCATGAAGGGGGCCATTACCCTCACCATCCTACTGGGGGTCTTCTTCGTCTGCTGGGGGCCTTTCTTCCTCCACCTGATCCTCATTGTCACCTGTCCCAGTCACCCCTTCTGCCGGCGCTATTTCAAGTACTTTGACCTCAACCTGATTCTTGTCATATGCAACTCGGTG
>S7167b_Prup10a
CTGCATTCGCCCATGTACTACTTCATCTGCTGTCTGGCCACATCGGACATGCTGGTGAGCGTCAGCAACCTTGTGGAGACCCTTTTCATGCGTCTGATAGAGCACGGGGTGCTGATCTTGGCGCAGGACACGATGCGCCACATGGATAACGTCATGGACATGCTGATCTGCAGCTCCTTTATGGCCTCGCTGTCCTTTCTGGGGGTCATCGCCGTCGACCGCTACATCACCATCTTTTACGCCTTGCGGTACCACAGCATCATGACCATCCAACGGGCCGTCGTCATCATTGTGGCCATCTGGGTGGTCAGCATGAGCGCAAGCACCATCTTCATCGCTTACGATGACCACAAGGCCGTGATCCTGTGCCTCTTGACTTATTTGCTCTTCATGCTCACTGTCATCATGGGGCTGTACATCCACATGTTCATGCTGGCCCGCCGACATGCCCGGACGATCTCCCGGATGCAGAGGAAACACACCTCTCCTCCGGTGACTAGCATGAAGGGGGCCATTACCCTCACCATCCTACTGGGGGTCTTCTTCGTCTGCTGGGGGCCTTTCTTCCTCCACCTGATCCTCATTGTCACCTGTCCCAGTCACCCCTTCTGCCGGCGCTATTTCAAGTACTTTGACCTCAACCTGATTCTTGTCATATGCAACTCGGTG
>S7415_Prup10a
CTGCATTCGCCCATGTACTACTTCATCTGCTGTCTGGCCACATCGGACATGCTGGTGAGCGTCAGCAACCTTGTGGAGACCCTTTTCATGCGTCTGATAGAGCACGGGGTGCTGATCTTGGCGCAGGACACGATGCGCCACATGGATAACGTCATGGACATGCTGATCTGCAGCTCCTTTATGGCCTCGCTGTCCTTTCTGGGGGTCATCGCCGTCGACCGCTACATCACCATCTTTTACGCCTTGCGGTACCACAGCATCATGACCATCCAACGGGCCGTCGTCATCATTGTGGCCATCTGGGTGGTCAGCATGAGCGCAAGCACCATCTTCATCGCTTACGATGACCACAAGGCCGTGATCCTGTGCCTCTTGACTTATTTGCTCTTCATGCTCACTGTCATCATGGGGCTGTACATCCACATGTTCATGCTGGCCCGCCGACATGCCCGGACGATCTCCCGGATGCAGAGGAAACACACCTCTCCTCCGGTGACTAGCATGAAGGGGGCCATTACCCTCACCATCCTACTGGGGGTCTTCTTCGTCTGCTGGGGGCCTTTCTTCCTCCACCTGATCCTCATTGTCACCTGTCCCAGTCACCCCTTCTGCCGGCGCTATTTCAAGTACTTTGACCTCAACCTGATTCTTGTCATATGCAACTCGGTG
>S7424_Prup10a
CTGCATTCGCCCATGTACTACTTCATCTGCTGTCTGGCCACATCGGACATGCTGGTGAGCGTCAGCAACCTTGTGGAGACCCTTTTCATGCGTCTGATAGAGCACGGGGTGCTGATCTTGGCGCAGGACACGATGCGCCACATGGATAACGTCATGGACATGCTGATCTGCAGCTCCTTTATGGCCTCGCTGTCCTTTCTGGGGGTCATCGCCGTCGACCGCTACATCACCATCTTTTACGCCTTGCGGTACCACAGCATCATGACCATCCAACGGGCCGTCATCGTCATTGTGGCCATCTGGGTGGTCAGCATGAGYGCAAGCACCATCTTCATCGCTTACGATGACCACAAGGCCGTGATCCTGTGCCTCTTGACTTATTTGCTCTTCATGCTCACTGTCATCATGGGGCTGTACATCCACATGTTCATGCTGGCCCGCCGACATGCCCGGACGATCTCCCGGATGCAGAGGAAACACACCTCTCCTCCGGTAACTAGCATGAAGGGGGCCATTACCCTCACCATCCTACTGGGGGTCTTCTTCGTCTGCTGGGGGCCTTTCTTCCTCCACCTGATCCTCATTGTCACCTGTCCCAGTCACCCCTTCTGCCGGCGCTATTTCAAGTACTTTGACCTCAACCTGATTCTTGTCATATGCAACTCGGTG
>S7166_Prup10b
CTGCACTCGCCCATGTACTACTTCATCTGCTGTCTGGCCACATCGGACATGCTGGTGAGCGTCAGCAACCTTGTGGAGACCCTTTTCATGCGTCTGATAGAGCACGGGGTGCTGATCTTGGCGCAGGACACGATGCGCCACATGGATAACGTCATGGACATGCTGATCTGCAGCTCCTTTATGGCCTCGCTGTCCTTTCTGGGGGTCATCGCCGTCGACCGCTACATCACCATCTTTTACGCCTTGCGGTACCACAGCATCATGACCATCCAACGGGCCGTCGTCATCATTGTGGCCATCTGGGTGGTCAGCATGAGCGCAAGCACCATCTTCATCGCTTACGATGACCACAAGGCCGTGATCCTGTGCCTCTTGACTTATTTGCTCTTCATGCTCACTGTCATCATGGGGCTGTACATCCACATGTTCATGCTGGCCCGCCGACATGCCCGGACGATCTCCCGGATGCAGAGGAAACACACCTCTCCTCCGGTGACTAGCATGAAGGGGGCCATTACCCTCACCATCCTACTGGGGGTCTTCTTCGTCTGCTGGGGGCCTTTCTTCCTCCACCTGATCCTCATTGTCACCTGTCCCAGTCACCCCTTCTGCCGGCGCTATTTCAAGTACTTTGACCTCAACCTGATTCTTGTCATATGCAACTCGGTG
>S7167b_Prup10b
CTGCATTCGCCCATGTACTACTTCATCTGCTGTCTGGCCACATCGGACATGCTGGTGAGCGTCAGCAACCTTGTGGAGACCCTTTTCATGCGTCTGATAGAGCACGGGGTGCTGATCTTGGCGCAGGACACGATGCGCCACATGGATAACGTCATGGACATGCTGATCTGCAGCTCCTTTATGGCCTCGCTGTCCTTTCTGGGGGTCATCGCCGTCGACCGCTACATCACCATCTTTTACGCCTTGCGGTACCACAGCATCATGACCATCCAACGGGCCGTCGTCATCATTGTGGCCATCTGGGTGGTCAGCATGAGCGCAAGCACCATCTTCATCGCTTACGATGACCACAAGGCCGTGATCCTGTGCCTCTTGACTTATTTGCTCTTCATGCTCACTGTCATCATGGGGCTGTACATCCACATGTTCATGCTGGCCCGCCGACATGCCCGGACGATCTCCCGGATGCAGAGGAAACACACCTCTCCTCCGGTGACTAGCATGAAGGGGGCCATTACCCTCACCATCCTACTGGGGGTCTTCTTTGTCTGCTGGGGGCCTTTCTTCCTCCACCTGATCCTCATTGTCACCTGTCCCAGTCACCCCTTCTGCCGGCGCTATTTCAAGTACTTTGACCTCAACCTGATTCTTGTCATATGCAACTCGGTG
>S7415_Prup10b
CTGCATTCGCCCATGTACTACTTCATCTGCTGTCTGGCCACATCGGACATGCTGGTGAGCGTCAGCAACCTTGTGGAGACCCTTTTCATGCGTCTGATAGAGCACGGGGTGCTGATCTTGGCGCAGGACACGATGCGCCACATGGATAACGTCATGGACATGCTGATCTGCAGCTCCTTTATGGCCTCGCTGTCCTTTCTGGGGGTCATCGCCGTCGACCGCTACATCACCATCTTTTACGCCTTGCGGTACCACAGCATCATGACCATCCAACGGGCTGTCGTCATCATTGTGGCCATCTGGGTGGTCAGCATGAGCGCAAGCACCATCTTCATCGCTTACGATGACCACAAGGCCGTGATCCTGTGCCTCTTGACTTATTTGCTCTTCATGCTCACTGTCATCATGGGGCTGTACATCCACATGTTCATGCTGGCCCGCCGACATGCCCGGACGATCTCCCGGATGCAGAGGAAACACACCTCTCCTCCGGTGACTAGCATGAAGGGGGCCATTACCCTCACCATCCTACTGGGGGTCTTCTTCGTCTGCTGGGGGCCTTTCTTCCTCCACCTGATCCTCATTGTCACCTGTCCCAGTCACCCCTTCTGCCGGCGCTATTTCAAGTACTTTGACCTCAACCTGATTCTTGTCATATGCAACTCGGTG
>S7424_Prup10b
CTGCATTCGCCCATGTACTACTTCATCTGCTGTCTGGCCACATCGGACATGCTGGTGAGCGTCAGCAACCTTGTGGAGACCCTTTTCATGCGTCTGATAGAGCACGGGGTGCTGATCTTGGCGCAGGACACGATGCGCCACATGGATAACGTCATGGACATGCTGATCTGCAGCTCCTTTATGGCCTCGCTGTCCTTTCTGGGGGTCATCGCCGTCGACCGCTACATCACCATCTTTTACGCCTTGCGGTACCACAGCATCATGACCATCCAACGGGCTGTCGTCATCATTGTGGCCATCTGGGTGGTCAGCATGAGYGCAAGCACCATCTTCATCGCTTACGATGACCACAAGGCCGTGATCCTGTGCCTCTTGACTTATTTGCTCTTCATGCTCACTGTCATCATGGGGCTGTACATCCACATGTTCATGCTGGCCCGCCGACATGCCCGGACGATCTCCCGGATGCAGAGGAAACACACCTCTCCTCCGGTGACTAGCATGAAGGGGGCCATTACCCTCACCATCCTACTGGGGGTCTTCTTCGTCTGCTGGGGGCCTTTCTTCCTCCACCTGATCCTCATTGTCACCTGTCCCAGTCACCCCTTCTGCCGGCGCTATTTCAAGTACTTTGACCTCAACCTGATTCTTGTCATATGCAACTCGGTG
>CN133_Prup11a
CTGCATTCGCCCATGTACTACTTCATCTGCTGTCTGGCCACATCGGACATGCTGGTGAGCGTCAGCAACCTTGTGGAGACCCTTTTCATGCGTCTGATAGAGCACGGGGTGCTGATCTTGGCGCAGGACACGATGCGCCACATGGATAACGTCATGGACATGCTGATCTGCAGCTCCTTTATGGCCTCGCTGTCCTTTCTGGGGGTCATCGCCGTCGACCGCTACATCACCATCTTTTACGCCTTGCGGTACCACAGCATCATGACCATCCAACGGGCCGTCGTCATCATTGTGGCCATCTGGGTGGTCAGCATGAGCGCAAGCACCATCTTCATCGCTTACGATGACCACAAGGCCGTGATCCTGTGCCTCTTGACTTATTTGCTCTTCATGCTCACTGTCATCATGGGGCTGTACATCCACATGTTCATGCTGGCCCGCCGACATGCCCGGACGATCTCCCGGATGCAGAGGAAACACACCTCTCCTCCGGTGACTAGCATGAAGGGGGCCATTACCCTCACCATCCTACTGGGGGTCTTCTTCGTCTGCTGGGGGCCTTTCTTCCTCCACCTGATCCTCATTGTCACCTGTCCCAGTCACCCCTTCTGCCGGCGCTATTTCAAGTACTTTGACCTCAACCTGATTCTTGTCATATGCAACTCGGTG
>S7401_Prup11a
CTGCATTCGCCYATGTACTACTTCATCTGCTGTCTGGCCACATCAGACATGCTGGTGAGCGTCAGCAACCTTGTGGAGACCCTTTTCATGCGTCTGATAGAGCACGGGGTGCTGATCTTGGCGCAGGACACGATGCGCCACATGGATAACGTCATGGACATGCTGATCTGCAGCTCCTTTATGGCCTCGCTGTCCTTTCTGGGGGTCATCGCCGTCGACCGCTACATCACCATCTTTTACGCCTTGCGGTACCACAGCATCATGACCATCCAACGGGCCGTCGTCATCATTGTGGCCATCTGGGTGGTCAGCATGAGCGCGAGCACCATCTTCATCGCTTACGATGACCACAAGGCCGTGATCCTGTGCCTCTTGACTTATTTGCTCTTCATGCTCACTGTCATCATGGGGCTGTACATCCACATGTTCATGCTGGCCCGCCGACATGCCCGGACGATCTCCCGGATGCAGAGGAAACACACCTCTCCTCCGGTGACTAGCATGAAGGGGGCCATTACCCTCACCATCCTACTGGGGGTCTTCTTCGTCTGCTGGGGGCCTTTCTTCCTCCACCTGATCCTCATTGTCACCTGTCCCAGTCACCCCTTCTGCCGGCGCTATTTCAAGTACTTTGACCTCAACCTGATTCTTGTCATATGCAACTCGGTG
>S7407_Prup11a
CTGCATTCGCCCATGTACTACTTCATCTGCTGTCTGGCCACATCGGACATGCTGGTGAGCGTCAGCAACCTTGTGGAGACCCTTTTCATGCGTCTGATAGAGCACGGGGTGCTGATCTTGGCGCAGGACACGATGCGCCACATGGATAACGTCATGGACATGCTGATCTGCAGCTCCTTTATGGCCTCGCTGTCCTTTCTGGGGGTCATCGCCGTCGACCGCTACATCACCATCTTTTACGCCTTGCGGTACCACAGCATCATGACCATCCAACGGGCCGTCGTCATCATTGTGGCCATCTGGGTGGTCAGCATGAGCGCAAGCACCATCTTCATCGCTTACGATGACCACAAGGCCGTGATCCTGTGCCTCTTGACTTATTTGCTCTTCATGCTCACTGTCATCATGGGGCTGTACATCCACATGTTCATGCTGGCCCGCCGACATGCCCGGACGATCTCCCGGATGCAGAGGAAACACACCTCTCCTCCGGTGACTAGCATGAAGGGGGCCATTACCCTCACCATCCTACTGGGGGTCTTCTTTGTCTGCTGGGGGCCTTTCTTCCTCCACCTGATCCTCATTGTCACCTGTCCCAGTCACCCCTTCTGCCGGCGCTATTTCAAGTACTTTGACCTCAACCTGATTCTTGTCATATGCAACTCGGTG
>S7882_Prup11a
CTGCATTCGCCCATGTACTACTTCATCTGCTGTCTGGCCACATCGGACATGCTGGTGAGCGTCAGCAACCTTGTGGAGACCCTTTTCATGCGTCTGATAGAGCACGGGGTGCTGATCTTGGCGCAGGACACGATGCGCCACATGGATAACGTCATGGACATGCTGATCTGCAGCTCCTTTATGGCCTCGCTGTCCTTTCTGGGGGTCATCGCCGTCGACCGCTACATCACCATCTTTTACGCCTTGCGGTACCACAGCATCATGACCATCCAACGGGCCGTCGTCATCATTGTGGCCATCTGGGTGGTCAGCATGAGCGCAAGCACCATCTTCATCGCTTACGATGACCACAAGGCCGTGATCCTGTGCCTCTTGACTTATTTGCTCTTCATGCTCACTGTCATCATGGGGCTGTACATCCACATGTTCATGCTGGCCCGCCGACATGCCCGGACGATCTCCCGGATGCAGAGGAAACACACCTCTCCTCCGGTGACTAGCATGAAGGGGGCCATTACCCTCACCATCCTACTGGGGGTCTTCTTCGTCTGCTGGGGGCCTTTCTTCCTCCACCTGATCCTCATTGTCACCTGTCCCAGTCACCCCTTCTGCCGGCGCTATTTCAAGTACTTTGACCTCAACCTGATTCTTGTCATATGCAACTCGGTG
>CN133_Prup11b
CTGCATTCGCCTATGTACTACTTCATCTGCTGTCTGGCCACATCGGACATGCTGGTGAGCGTCAGCAACCTTGTGGAGACCCTTTTCATGCGTCTGATAGAGCACGGGGTGCTGATCTTGGCGCAGGACACGATGCGCCACATGGATAACGTCATGGACATGCTGATCTGCAGCTCCTTTATGGCCTCCCTGTCCTTTCTGGGGGTCATCGCCGTCGACCGCTACATCACCATCTTTTACGCCTTGCGGTACCACAGCATCATGACCATCCAACGGGCCGTCGTCATCATTGTGGCCATCTGGGTGGTCAGCATGAGCGCAAGCACCATCTTCATCGCTTACGATGACCACAAGGCCGTGATCCTGTGCCTCTTGACTTATTTGCTCTTCATGCTCACTGTCATCATGGGGCTGTACATCCACATGTTCATGCTGGCCCGCCGACATGCCCGGACGATCTCTCGGATGCAGAGGAAACACACCTCTCCTCCGGTGACTAGCATGAAGGGGGCCATTACCCTCACCATCCTACTGGGGGTCTTCTTTGTCTGCTGGGGGCCTTTCTTCCTCCACCTGATCCTCATTGTCACCTGTCCCAGTCACCCCTTCTGCCGGCGCTATTTCAAGTACTTTGACCTCAACCTGATTCTTGTCATATGCAACTCGGTG
>S7401_Prup11b
CTGCATTCGCCYATGTACTACTTCATCTGCTGTCTGGCCACATCGGACATGCTGGTGAGCGTCAGCAACCTTGTGGAGACCCTTTTCATGCGTCTGATAGAGCACGGGGTGCTGATCTTGGCGCAGGACACGATGCGCCACATGGATAACGTCATGGACATGCTGATCTGCAGCTCCTTTATGGCCTCGCTGTCCTTTCTGGGGGTCATCGCCGTCGACCGCTACATCACCATCTTTTACGCCTTGCGGTACCACAGCATCATGACCATCCAACGGGCCGTCGTCATCATTGTGGCCATCTGGGTGGTCAGCATGAGCGCAAGCACCATCTTCATCGCTTACGATGACCACAAGGCCGTGATCCTGTGCCTCTTGACTTATTTGCTCTTCATGCTCACTGTCATCATGGGGCTGTACATCCACATGTTCATGCTGGCCCGCCGACATGCCCGGACGATCTCCCGGATGCAGAGGAAACACACCTCTCCTCCGGTGACTAGCATGAAGGGGGCCATTACCCTCACCATCCTACTGGGGGTCTTCTTCGTCTGCTGGGGGCCTTTCTTCCTCCACCTGATCCTCATTGTCACCTGTCCCAGTCACCCCTTCTGCCGGCGCTATTTCAAGTACTTTGACCTCAACCTGATTCTTGTCATATGCAACTCGGTG
>S7407_Prup11b
CTGCATTCGCCCATGTACTACTTCATCTGCTGTCTGGCCACATCGGACATGCTGGTGAGCGTCAGCAACCTTGTGGAGACCCTTTTCATGCGTCTGATAGAGCACGGGGTGCTGATCTTGGCGCAGGACACGATGCGCCACATGGATAACGTCATGGACATGCTGATCTGCAGCTCCTTTATGGCCTCGCTGTCCTTTCTGGGGGTCATCGCCGTCGACCGCTACATCACCATCTTTTACGCCTTGCGGTACCACAGCATCATGACCATCCAACGGGCCGTCATCGTCATTGTGGCCATCTGGGTGGTCAGCATGAGCGCAAGCACCATCTTCATCGCTTACGATGACCACAAGGCCGTGATCCTGTGCCTCTTGACTTATTTGCTCTTCATGCTCACTGTCATCATGGGGCTGTACATCCACATGTTCATGCTGGCCCGCCGACATGCCCGGACGATCTCCCGGATGCAGAGGAAACACACCTCTCCTCCGGTAACTAGCATGAAGGGGGCCATTACCCTCACCATCCTACTGGGGGTCTTCTTCGTCTGCTGGGGGCCTTTCTTCCTCCACCTGATCCTCATTGTCACCTGTCCCAGTCACCCCTTCTGCCGGCGCTATTTCAAGTACTTTGACCTCAACCTGATTCTTGTCATATGCAACTCGGTG
>S7882_Prup11b
CTGCATTCGCCTATGTACTACTTCATCTGCTGTCTGGCCACATCGGACATGCTGGTGAGCGTCAGCAACCTTGTGGAGACCCTTTTCATGCGTCTGATAGAGCACGGGGTGCTGATCTTGGCGCAGGACACGATGCGCCACATGGATAACGTCATGGACATGCTGATCTGCAGCTCCTTTATGGCCTCCCTGTCCTTTCTGGGGGTCATCGCCGTCGACCGCTACATCACCATCTTTTACGCCTTGCGGTACCACAGCATCATGACCATCCAACGGGCCGTCGTCATCATTGTGGCCATCTGGGTGGTCAGCATGAGCGCAAGCACCATCTTCATCGCTTACGATGACCACAAGGCCGTGATCCTGTGCCTCTTGACTTATTTGCTCTTCATGCTCACTGTCATCATGGGGCTGTACATCCACATGTTCATGCTGGCCCGCCGACATGCCCGGACGATCTCTCGGATGCAGAGGAAACACACCTCTCCTCCGGTGACTAGCATGAAGGGGGCCATTACCCTCACCATCCTACTGGGGGTCTTCTTTGTCTGCTGGGGGCCTTTCTTCCTCCACCTGATCCTCATTGTCACCTGTCCCAGTCACCCCTTCTGCCGGCGCTATTTCAAGTACTTTGACCTCAACCTGATTCTTGTCATATGCAACTCGGTG
>S6060_Prup12a
CTGCACTCGCCCATGTACTACTTCATCTGCTGTCTGGCCACATCGGACATGCTGGTGAGCGTCAGCAACCTTGTGGAGACCCTTTTCATGCGTCTGATAGAGCACGGGGTGCTGATCTTGGCGCAGGACACGATGCGCCACATGGATAACGTCATGGACATGCTGATCTGCAGCTCCTTTATGGCCTCGCTGTCCTTTCTGGGGGTCATCGCCGTCGACCGCTACATCACCATCTTTTACGCCTTGCGGTACCACAGCATCATGACCATCCAACGGGCCGTCGTCGTCATTGTGGCCATCTGGGTGGTCAGCATGAGCGCAAGCACCATCTTCATCGCTTACGATGACCACAAGGCTGTGATCCTGTGCCTCTTGACTTATTTGCTCTTCATGCTCACTGTCATCATGGGGCTGTACATCCACATGTTCATGCTGGCCCGCCGACATGCCCGGACGATCTCCCGGATGCAGAGGAAACACACCTCTCCTCCGGTGACTAGCATGAAGGGGGCCATTACCCTCACCATCCTACTGGGGGTCTTCTTCGTCTGCTGGGGGCCTTTCTTCCTCCACCTGATCCTCATTGTCACCTGTCCCAGTCACCCCTTCTGCCGGCGCTATTTCAAGTACTTTGACCTCAACCTGATTCTTGTCATATGCAACTCGGTG
>S7120_Prup12a
CTGCATTCGCCCATGTACTACTTCATCTGCTGTCTGGCCACATCGGACATGCTGGTGAGCGTCAGCAACCTTGTGGAGACCCTTTTCATGCGTCTGATAGAGCACGGGGTGCTGATCTTGGCGCAGGACACGATGCGCCACATGGATAACGTCATGGACATGCTGATCTGCAGCTCCTTTATGGCCTCGCTGTCCTTTCTGGGGGTCATCGCCGTCGACCGCTACATCACCATCTTTTACGCCTTGCGGTACCACAGCATCATGACCATCCAACGGGCCGTCGTCGTCATTGTGGCCATCTGGGTGGTCAGCATGAGCGCAAGCACCATCTTCATCGCTTACGATGACCACAAGGCTGTGATCCTGTGCCTCTTGACTTATTTGCTCTTCATGCTCACTGTCATCATGGGGCTGTACATCCACATGTTCATGCTGGCCCGCCGACATGCCCGGACGATCTCCCGGATGCAGAGGAAACACACCTCTCCTCCGGTGACTAGCATGAAGGGGGCCATTACCCTCACCATCCTACTGGGGGTCTTCTTCGTCTGCTGGGGGCCTTTCTTCCTCCACCTGATCCTCATTGTCACCTGTCCCAGTCACCCCTTCTGCCGGCGCTATTTCAAGTACTTTGACCTCAACCTGATTCTTGTCATATGCAACTCGGTG
>S7452_Prup12a
CTGCACTCGCCCATGTACTACTTCATCTGCTGTCTGGCCACATCGGACATGCTGGTGAGCGTCAGCAACCTTGTGGAGACCCTTTTCATGCGTCTGATAGAGCACGGGGTGCTGATCTTGGCGCARGACACGATGCGCCACATGGATAACGTCATGGACATGCTGATCTGCAGCTCCTTTATGGCCTCGCTGTCCTTTCTGGGGGTCATCGCCGTCGACCGCTACATCACCATCTTTTACGCCTTGCGGTACCACAGCATCATGACCATCCAACGGGCCGTCGTCATCATTGTGGCCATCTGGGTGGTCAGCATGAGCGCGAGCACCATCTTCATCGCTTACGATGACCACAAGGCCGTGATCCTGTGCCTCTTGACTTATTTGCTCTTCATGCTCACTGTCATCATGGGGCTGTACATCCACATGTTCATGCTGGCCCGCCGACATGCCCGGACGATCTCCCGGATGCAGAGGAAACACACCTCTCCTCCGGTGACTAGCATGAAGGGGGCCATTACCCTCACCATCCTACTGGGGGTCTTCTTCGTCTGCTGGGGGCCTTTCTTCCTCCACCTGATCCTCATTGTCACCTGTCCCAGTCACCCCTTCTGCMGGCGCTATTTCAAGTACTTTGACCTCAACCTGATTCTTGTCATATGCAACTCGGTG
>S7730_Prup12a
CTGCATTCGCCCATGTACTACTTCATCTGCTGTCTGGCCACATCGGACATGCTGGTGAGCGTCAGCAACCTTGTGGAGACCCTTTTCATGCGTCTGATAGAGCACGGGGTGCTGATCTTGGCGCAGGACACGATGCGCCACATGGATAACGTCATGGACATGCTGATCTGCAGCTCCTTTATGGCCTCGCTGTCCTTTCTGGGGGTCATCGCCGTCGACCGCTACATCACCATCTTTTACGCCTTGCGGTACCACAGCATCATGACCATCCAACGGGCCGTCGTCGTCATTGTGGCCATCTGGGTGGTCAGCATGAGCGCAAGCACCATCTTCATCGCTTACGATGACCACAAGGCCGTGATCCTGTGCCTCTTGACTTATTTGCTCTTCATGCTCACTGTCATCATGGGGCTGTACATCCACATGTTCATGCTGGCCCGCCGACATGCCCGGACGATCTCCCGGATGCAGAGGAAACACACCTCTCCTCCGGTGACTAGCATGAAGGGGGCCATTACCCTCACCATCCTACTGGGGGTCTTCTTCGTCTGCTGGGGGCCTTTCTTCCTCCACCTGATCCTCATTGTCACCTGTCCCAGTCACCCCTTCTGCCGGCGCTATTTCAAGTACTTTGACCTCAACCTGATTCTTGTCATATGCAACTCGGTG
>S6060_Prup12b
CTGCACTCGCCCATGTACTACTTCATCTGCTGTCTGGCCACATCGGACATGCTGGTGAGCGTCAGCAACCTTGTGGAGACCCTTTTCATGCGTCTGATAGAGCACGGGGTGCTGATCTTGGCGCAGGACACGATGCGCCACATGGATAACGTCATGGACATGCTGATCTGCAGCTCCTTTATGGCCTCGCTGTCCTTTCTGGGGGTCATCGCCGTCGACCGCTACATCACCATCTTTTACGCCTTGCGGTACCACAGCATCATGACCATCCAACGGGCCGTCGTCGTCATTGTGGCCATCTGGGTGGTCAGCATGAGCGCAAGCACCATCTTCATCGCTTACGATGACCACAAGGCTGTGATCCTGTGCCTCTTGACTTATTTGCTCTTCATGCTCACTGTCATCATGGGGCTGTACATCCACATGTTCATGCTGGCCCGCCGACATGCCCGGACGATCTCCCGGATGCAGAGGAAACACACCTCTCCTCCGGTGACTAGCATGAAGGGGGCCATTACCCTCACCATCCTACTGGGGGTCTTCTTCGTCTGCTGGGGGCCTTTCTTCCTCCACCTGATCCTCATTGTCACCTGTCCCAGTCACCCCTTCTGCCGGCGCTATTTCAAGTACTTTGACCTCAACCTGATTCTTGTCATATGCAACTCGGTG
>S7120_Prup12b
CTGCATTCGCCCATGTACTACTTCATCTGCTGTCTGGCCACATCGGACATGCTGGTGAGCGTCAGCAACCTTGTGGAGACCCTTTTCATGCGTCTGATAGAGCACGGGGTGCTGATCTTGGCGCAGGACACGATGCGCCACATGGATAACGTCATGGACATGCTGATCTGCAGCTCCTTTATGGCCTCGCTGTCCTTTCTGGGGGTCATCGCCGTCGACCGCTACATCACCATCTTTTACGCCTTGCGGTACCACAGCATCATGACCATCCAACGGGCCGTCGTCGTCATTGTGGCCATCTGGGTGGTCAGCATGAGCGCAAGCACCATCTTCATCGCTTACGATGACCACAAGGCTGTGATCCTGTGCCTCTTGACTTATTTGCTCTTCATGCTCACTGTCATCATGGGGCTGTACATCCACATGTTCATGCTGGCCCGCCGACATGCCCGGACGATCTCCCGGATGCAGAGGAAACACACCTCTCCTCCGGTGACTAGCATGAAGGGGGCCATTACCCTCACCATCCTACTGGGGGTCTTCTTCGTCTGCTGGGGGCCTTTCTTCCTCCACCTGATCCTCATTGTCACCTGTCCCAGTCACCCCTTCTGCCGGCGCTATTTCAAGTACTTTGACCTCAACCTGATTCTTGTCATATGCAACTCGGTG
>S7452_Prup12b
CTGCACTCGCCCATGTACTACTTCATCTGCTGTCTGGCCACATCGGACATGCTGGTGAGCGTCAGCAACCTTGTGGAGACCCTTTTCATGCGTCTGATAGAGCACGGGGTGCTGATCTTGGCACARGACACGATGCGCCACATGGATAACGTCATGGACATGCTGATCTGCAGCTCCTTTATGGCCTCGCTGTCCTTTCTGGGGGTCATCGCCGTCGACCGCTACATCACCATCTTTTATGCCTTGCGGTACCACAGCATCATGACCATCCAACGGGCCGTCGTCGTCATTGTGGCCATCTGGGTGGTCAGCATGAGCGCAAGCACCATCTTCATCGCTTACGATGACCACAAGGCCGTGATCCTGTGCCTCTTGACTTATTTGCTCTTCATGCTCACTGTCATCATGGGGCTGTACATCCACATGTTCATGCTGGCCCGCCGACACGCCCGGACGATCTCCCGGATGCAGAGGAAACACACCGCCCCTCCGGTGACTAGCATGAAGGGGGCCATTACCCTCACCATCCTACTGGGGGTCTTCTTCGTCTGCTGGGGGCCTTTCTTCCTCCACCTGATCCTCATTGTCACCTGTCCCAGTCACCCCTTCTGCMGGCGCTATTTCAAGTACTTTGACCTCAACCTGATTCTTGTCATATGCAACTCGGTG
>S7730_Prup12b
CTGCATTCGCCCATGTACTACTTCATCTGCTGTCTGGCCACATCGGACATGCTGGTGAGCGTCAGCAACCTTGTGGAGACCCTTTTCATGCGTCTGATAGAGCACGGGGTGCTGATCTTGGCGCAGGACACGATGCGCCACATGGATAACGTCATGGACATGCTGATCTGCAGCTCCTTTATGGCCTCGCTGTCCTTTCTGGGGGTCATTGCCGTCGACCGCTACATCACCATCTTTTACGCCTTGCGGTACCACAGCATCATGACCATCCAACGGGCCGTCGTCGTCATTGTGGCCATCTGGGTGGTCAGCATGAGCGCAAGCACCATCTTCATCGCTTACGATGACCACAAGGCCGTGATCCTGTGCCTCTTGACTTATTTGCTCTTCATGCTCACTGTCATCATGGGGCTGTACATCCACATGTTCATGCTGGCCCGCCGACATGCCCGGACGATCTCCCGGATGCAGAGGAAACACACCTCTCCTCCGGTGACTAGCATGAAGGGGGCCATTACCCTCACCATCCTACTGGGGGTCTTCTTCGTCTGCTGGGGGCCTTTCTTCCTCCACCTGATCCTCATTGTCACCTGTCCCAGTCACCCCTTCTGCCGGCGCTATTTCAAGTACTTTGACCTCAACCTGATTCTTGTCATATGCAACTCGGTG
>S6102_Prup13a
CTGCATTCACCCATGTACTACTTCATCTGCTGTCTGGCCACATCGGACATGCTGGTGAGCGTCAGCAACCTTGTGGAGACCCTTTTCATGCGTCTGATAGAGCACGGGGTGCTGATCTTGGCGCAGGACACGATGCGCCACATGGATAACGTCATGGACATGCTGATCTGCAGCTCCTTTATGGCCTCGCTGTCCTTTCTGGGGGTCATCGCCGTCGACCGCTACATCACCATCTTTTACGCCTTGCGGTACCACAGCATCATGACCATCCAACGGGCCGTCGTCGTCATTGTGGCCATCTGGGTGGTCAGCATGAGCGCAAGCACCATCTTCATCGCTTACGATGACCACAAGGCCGTGATCCTGTGCCTCTTGACTTATTTGCTCTTCATGCTCACTGTCATCATGGGGCTGTACATCCACATGTTCATGCTGGCCCGCCGACATGCCCGGACGATCTCCCGGATGCAGAGGAAACACACCTCTCCTCCGGTGACTAGCATGAAGGGGGCCATTACCCTCACCATCCTACTGGGGGTCTTCTTCGTCTGCTGGGGGCCTTTCTTCCTCCACCTGATCCTCATTGTCACCTGTCCCAGTCACCCCTTCTGCCGGCGCTATTTCAAGTACTTTGACCTCAACCTGATTCTTGTCATATGCAACTCGGTG
>S7526_Prup13a
CTGCATTCACCCATGTACTACTTCATCTGCTGTCTGGCCACATCGGACATGCTGGTGAGCGTCAGCAACCTTGTGGAGACCCTTTTCATGCGTCTGATAGAGCACGGGGTGCTGATCTTGGCGCAGGACACGATGCGCCACATGGATAACGTCATGGACATGCTGATCTGCAGCTCCTTTATGGCCTCGCTGTCCTTTCTGGGGGTCATCGCCGTCGACCGCTACATCACCATCTTTTACGCCTTGCGGTACCACAGCATCATGACCATCCAACGGGCCGTCGTCGTCATTGTGGCCATCTGGGTGGTCAGCATGAGCGCAAGCACCATCTTCATCGCTTACGATGACCACAAGGCCGTGATCCTGTGCCTCTTGACTTATTTGCTCTTCATGCTCACTGTCATCATGGGGCTGTACATCCACATGTTCATGCTGGCCCGCCGACATGCCCGGACGATCTCCCGGATGCAGAGGAAACACACCTCTCCTCCGGTGACTAGCATGAAGGGGGCCATTACCCTCACCATCCTACTGGGGGTCTTCTTCGTCTGCTGGGGGCCTTTCTTCCTCCACCTGATCCTCATTGTCACCTGTCCCAGTCACCCCTTCTGCCGGCGCTATTTCAAGTACTTTGACCTCAACCTGATTCTTGTCATATGCAACTCGGTG
>S7533_Prup13a
CTGCATTCACCCATGTACTACTTCATCTGCTGTCTGGCCACATCGGACATGCTGGTGAGCGTCAGCAACCTTGTGGAGACCCTTTTCATGCGTCTGATAGAGCACGGGGTGCTGATCTTGGCGCAGGACACGATGCGCCACATGGATAACGTCATGGACATGCTGATCTGCAGCTCCTTTATGGCCTCGCTGTCCTTTCTGGGGGTCATCGCCGTCGACCGCTACATCACCATCTTTTACGCCTTGCGGTACCACAGCATCATGACCATCCAACGGGCCGTCGTCGTCATTGTGGCCATCTGGGTGGTCAGCATGAGCGCAAGCACCATCTTCATCGCTTACGATGACCACAAGGCCGTGATCCTGTGCCTCTTGACTTATTTGCTCTTCATGCTCACTGTCATCATGGGGCTGTACATCCACATGTTCATGCTGGCCCGCCGACATGCCCGGACGATCTCCCGGATGCAGAGGAAACACACCTCTCCTCCGGTGACTAGCATGAAGGGGGCCATTACCCTCACCATCCTACTGGGGGTCTTCTTCGTCTGCTGGGGGCCTTTCTTCCTCCACCTGATCCTCATTGTCACCTGTCCCAGTCACCCCTTCTGCCGGCGCTATTTCAAGTACTTTGACCTCAACCTGATTCTTGTCATATGCAACTCGGTG
>S7551_Prup13a
CTGCATTCGCCCATGTACTACTTCATCTGCTGTCTGGCCACATCGGACATGCTGGTGAGCGTCAGCAACCTTGTGGAGACCCTTTTCATGCGTCTGATAGAGCACGGGGTGCTGATCTTGGCGCAGGACACGATGCGCCACATGGATAACGTCATGGACATGCTGATCTGCAGCTCCTTTATGGCCTCGCTGTCCTTTCTGGGGGTCATCGCCGTCGACCGCTACATCACAATCTTTTACGCCTTGCGGTACCACAGCATCATGACCATCCAACGGGCCGTCGTCGTCATTGTGGCCATCTGGGTGGTCAGCATGAGCGCGAGCACCATCTTCATCGCTTACGATGACCACAAGGCCGTGATCCTGTGCCTCTTGACTTATTTGCTCTTCATGCTCACTGTCATCATGGGGCTGTACATCCACATGTTCATGCTGGCCCGCCGACATGCCCGGACGATCTCCCGGATGCAGAGGAAACACACCTCTCCTCCGGTGACTAGCATGAAGGGGGCCATTACCCTCACCATCCTACTGGGGGTCTTCTTCGTCTGCTGGGGGCCTTTCTTCCTCCACCTGATCCTCATTGTCACCTGTCCCAGTCACCCCTTCTGCCGGCGCTATTTCAAGTACTTTGACCTCAACCTGATTCTTGTCATATGCAACTCGGTG
>S6102_Prup13b
CTGCATTCACCCATGTACTACTTCATCTGCTGTCTGGCCACATCGGACATGCTGGTGAGCGTCAGCAACCTTGTGGAGACCCTTTTCATGCGTCTGATAGAGCACGGGGTGCTGATCTTGGCGCAGGACACGATGCGCCACATGGATAACGTCATGGACATGCTGATCTGCAGCTCCTTTATGGCCTCGCTGTCCTTTCTGGGGGTCATCGCCGTCGACCGCTACATCACCATCTTTTACGCCTTGCGGTACCACAGCATCATGACCATCCAACGGGCCGTCGTCGTCATTGTGGCCATCTGGGTGGTCAGCATGAGCGCAAGCACCATCTTCATCGCTTACGATGACCACAAGGCCGTGATCCTGTGCCTCTTGACTTATTTGCTCTTCATGCTCACTGTCATCATGGGGCTGTACATCCACATGTTCATGCTGGCCCGCCGACATGCCCGGACGATCTCCCGGATGCAGAGGAAACACACCTCTCCTCCGGTGACTAGCATGAAGGGGGCCATTACCCTCACCATCCTACTGGGGGTCTTCTTCGTCTGCTGGGGGCCTTTCTTCCTCCACCTGATCCTCATTGTCACCTGTCCCAGTCACCCCTTCTGCCGGCGCTATTTCAAGTACTTTGACCTCAACCTGATTCTTGTCATATGCAACTCGGTG
>S7526_Prup13b
CTGCATTCACCCATGTACTACTTCATCTGCTGTCTGGCCACATCGGACATGCTGGTGAGCGTCAGCAACCTTGTGGAGACCCTTTTCATGCGTCTGATAGAGCACGGGGTGCTGATCTTGGCGCAGGACACGATGCGCCACATGGATAACGTCATGGACATGCTGATCTGCAGCTCCTTTATGGCCTCGCTGTCCTTTCTGGGGGTCATCGCCGTCGACCGCTACATCACCATCTTTTACGCCTTGCGGTACCACAGCATCATGACCATCCAACGGGCCGTCGTCGTCATTGTGGCCATTTGGGTGGTCAGCATGAGCGCAAGCACCATCTTCATCGCTTACGATGACCACAAGGCCGTGATCCTGTGCCTCTTGACTTATTTGCTCTTCATGCTCACTGTCATCATGGGGCTGTACATCCACATGTTCATGCTGGCCCGCCGACATGCCCGGACGATCTCCCGGATGCAGAGGAAACACACCTCTCCTCCGGTGACTAGCATGAAGGGGGCCATTACCCTCACCATCCTACTGGGGGTCTTCTTCGTCTGCTGGGGGCCTTTCTTCCTCCACCTGATCCTCATTGTCACCTGTCCCAGTCACCCCTTCTGCCGGCGCTATTTCAAGTACTTTGACCTCAACCTGATTCTTGTCATATGCAACTCGGTG
>S7533_Prup13b
CTGCATTCACCCATGTACTACTTCATCTGCTGTCTGGCCACATCGGACATGCTGGTGAGCGTCAGCAACCTTGTGGAGACCCTTTTCATGCGTCTGATAGAGCACGGGGTGCTGATCTTGGCGCAGGACACGATGCGCCACATGGATAACGTCATGGACATGCTGATCTGCAGCTCCTTTATGGCCTCGCTGTCCTTTCTGGGGGTCATCGCCGTCGACCGCTACATCACCATCTTTTACGCCTTGCGATACCACAGCATCATGACCATCCAACGGGCCGTCGTCGTCATTGTGGCCATCTGGGTGGTCAGCATGAGCGCAAGCACCATCTTCATCGCTTACGATGACCACAAGGCCGTGATCCTGTGCCTCTTGACTTATTTGCTCTTCATGCTCACTGTCATCATGGGGCTGTACATCCACATGTTCATGCTGGCCCGCCGACATGCCCGGACGATCTCCCGGATGCAGAGGAAACACACCTCTCCTCCGGTGACTAGCATGAAGGGGGCCATTACCCTCACCATCCTACTGGGGGTCTTCTTCGTCTGCTGGGGGCCTTTCTTCCTCCACCTGATCCTCATTGTCACCTGTCCCAGTCACCCCTTCTGCCGGCGCTATTTCAAGTACTTTGACCTCAACCTGATTCTTGTCATATGCAACTCGGTG
>S7551_Prup13b
CTGCATTCGCCCATGTACTACTTCATCTGCTGTCTGGCCACATCGGACATGCTGGTGAGCGTCAGCAACCTTGTGGAGACCCTTTTCATGCGTCTGATAGAGCACGGGGTGCTGATCTTGGCGCAGGACACGATGCGCCACATGGATAACGTCATGGACATGCTGATCTGCAGCTCCTTTATGGCCTCGCTGTCCTTTCTGGGGGTCATCGCCGTCGACCGCTACATCACAATCTTTTACGCCTTGCGGTACCACAGCATCATGACCATCCAACGGGCCGTCGTCGTCATTGTGGCCATCTGGGTGGTCAGCATGAGCGCGAGCACCATCTTCATCGCTTACGATGACCACAAGGCCGTGATCCTGTGCCTCTTGACTTATTTGCTCTTCATGCTCACTGTCATCATGGGGCTGTACATCCACATGTTCATGCTGGCCCGCCGACATGCCCGGACGATCTCCCGGATGCAGAGGAAACACACCTCTCCTCCGGTGACTAGCATGAAGGGGGCCATTACCCTCACCATCCTACTGGGGGTCTTCTTCGTCTGCTGGGGGCCTTTCTTCCTCCACCTGATCCTCATTGTCACCTGTCCCAGTCACCCCTTCTGCCGGCGCTATTTCAAGTACTTTGACCTCAACCTGATTCTTGTCATATGCAACTCGGTG
>S6036_Prup14a
CTGCATTCGCCCATGTACTACTTCATCTGCTGTCTGGCCACATCGGACATGCTGGTGAGCGTCAGCAACCTTGTGGAGACCCTTTTCATGCGTCTGATAGAGCACGGGGTGCTGATCTTGGCGCAGGACACGATGCGCCACATGGATAACGTCATGGACATGCTGATCTGCAGCTCCTTTATGGCCTCGCTGTCCTTTCTGGGGGTCATCGCCGTCGACCGCTACATCACCATCTTTTACGCCTTGCGGTACCACAGCATCATGACCATCCAACGGGCCGTCGTCGTCATTGTGGCCATCTGGGTGGTCAGCATGAGCGCAAGCACCATCTTCATCGCTTACGATGACCACAAGGCCGTGATCCTGTGCCTCTTGACTTATTTGCTCTTCATGCTCACTGTCATCATGGGGCTGTACATCCACATGTTCATGCTGGCCCGCCGACATGCCCGGACGATCTCCCGGATGCAGAGGAAACACACCTCYCCTCCGGTGACTAGCATGAAGGGGGCCATTACCCTCACCATCCTACTGGGGGTCTTCTTCGTCTGCTGGGGGCCTTTCTTCCTCCACCTGATCCTCATTGTCACCTGTCCCAGTCACCCCTTCTGCCGGCGCTATTTCAAGTACTTTGACCTCAACCTGATTCTTGTCATATGCAACTCGGTG
>S6088_Prup14a
CTGCATTCGCCCATGTACTACTTCATCTGCTGTCTGGCCACATCGGACATGCTGGTGAGCGTCAGCAACCTTGTGGAGACCCTTTTCATGCGTCTGATAGAGCACGGGGTGCTGATCTTGGCGCAGGACACGATGCGCCACATGGATAATGTCATGGACATGCTGATCTGCAGCTCCTTTATGGCCTCGCTGTCCTTTCTGGGGGTCATCGCCGTCGACCGCTACATCACCATCTTTTATGCCTTGCGGTACCACAGCATCATGACCATCCAACGGGCCGTCGTCGTCATTGTGGCCATCTGGGTGGTCAGCATGAGCGCAAGCACCATCTTCATCGCTTACGATGACCACAAGGCCGTGATCCTGTGCCTCTTGACTTATTTGCTCTTCATGCTCACTGTCATCATGGGGCTGTACATCCACATGTTCATGCTGGCCCGCCGACATGCCCGGACGATCTCCCGGATGCAGAGGAAACACACCTCTCCTCCGGTGACTAGCATGAAGGGGGCCATTACCCTCACCATCCTACTGGGGGTCTTCTTCGTCTGCTGGGGGCCTTTCTTCCTCCACCTGATCCTCATTGTCACCTGTCCCAGTCACCCCTTCTGCCGGCGCTATTTCAAGTACTTTGACCTCAACCTGATTCTTGTCATATGCAACTCGGTG
>S7528_Prup14a
CTGCATTCGCCCATGTACTACTTCATCTGCTGTCTGGCCACATCGGACATGCTGGTGAGCGTCAGCAACCTTGTGGAGACACTTTTCATGCGTCTGATAGAGCACGGGGTGCTGATCTTGGCGCAGGACACGATGCGCCACATGGATAACGTCATGGACATGCTGATCTGCAGCTCCTTTATGGCCTCGCTGTCCTTTCTGGGGGTCATCGCCGTCGACCGCTACATCACCATCTTTTATGCCTTGCGGTACCACAGCATCATGACCATCCAACGGGCCGTCGTCGTCATTGTGGCCATCTGGGTGGTCAGCATGAGCGCAAGCACCATCTTCATCGCTTACGATGACCACAAGGCCGTGATCCTGTGCCTCTTGACTTATTTGCTCTTCATGCTCACTGTCATCATGGGGCTGTACATCCACATGTTCATGCTGGCCCGCCGACATGCCCGGACGATCTCCCGGATGCAGAGGAAACACACCTCCCCTCCGGTGACTAGCATGAAGGGGGCCATTACCCTCACCATCCTACTGGGGGTCTTCTTCGTCTGCTGGGGGCCTTTCTTCCTCCACCTGATCCTCATTGTCACCTGTCCCAGTCACCCCTTCTGCCGGCGCTATTTCAAGTACTTTGACCTCAACCTGATTCTTGTCATATGCAACTCGGTG
>S7736_Prup14a
CTGCATTCGCCCATGTACTACTTCATCTGCTGTCTGGCCACATCGGACATGCTGGTGAGCGTCAGCAACCTTGTGGAGACCCTTTTCATGCGTCTGATAGAGCACGGGGTGCTGATCTTGGCGCAGGACACGATGCGCCACATGGATAACGTCATGGACATGCTGATCTGCAGCTCCTTTATGGCCTCGCTGTCCTTTCTGGGGGTCATCGCCGTCGACCGCTACATCACCATCTTTTACGCCTTGCGGTACCACAGCATCATGACCATCCAACGGGCCGTCGTCGTCATTGTGGCCATCTGGGTGGTCAGCATGAGCGCAAGCACCATCTTCATRGCTTACGATGACCACAAGGCCGTGATCCTGTGCCTCTTGACTTATTTGCTCTTCATGCTCACTGTCATCATGGGGCTGTACATCCACATGTTCATGCTGGCCCGCCGACATGCCCGGACGATCTCCCGGATGCAGAGGAAACACACCTCTCCTCCGGTGACTAGCATGAAGGGGGCCATTACCCTCACCATCCTACTGGGGGTCTTCTTCGTCTGCTGGGGGCCTTTCTTCCTCCACCTGATCCTCATTGTCACCTGTCCCAGTCACCCCTTCTGCCGGCGCTATTTCAAGTACTTTGACCTCAACCTGATTCTTGTCATATGCAACTCGGTG
>S6036_Prup14b
CTGCATTCGCCCATGTACTACTTCATCTGCTGTCTGGCCACATCGGACATGCTGGTGAGCGTCAGCAACCTTGTGGAGACCCTTTTCATGCGTCTGATAGAGCACGGGGTGCTGATCTTGGCGCAGGACACGATGCGCCACATGGATAATGTCATGGACATGCTGATCTGCAGCTCCTTTATGGCCTCGCTGTCCTTTCTGGGGGTCATCGCCGTCGACCGCTACATCACCATCTTTTATGCCTTGCGGTACCACAGCATCATGACCATCCAACGGGCCGTCGTCGTCATTGTGGCCATCTGGGTGGTCAGCATGAGCGCAAGCACCATCTTCATCGCTTACGATGACCACAAGGCCGTGATCCTGTGCCTCTTGACTTATTTGCTCTTCATGCTCACTGTCATCATGGGGCTGTACATCCACATGTTCATGCTGGCCCGCCGACATGCCCGGACGATCTCCCGGATGCAGAGGAAACACACCTCYCCTCCGGTGACTAGCATGAAGGGGGCCATTACCCTCACCATCCTACTGGGGGTCTTCTTCGTCTGCTGGGGGCCTTTCTTCCTCCACCTGATCCTCATTGTCACCTGTCCCAGTCACCCCTTCTGCCGGCGCTATTTCAAGTACTTTGACCTCAACCTGATTCTTGTCATATGCAACTCGGTG
>S6088_Prup14b
CTGCATTCACCCATGTACTACTTCATCTGCTGTCTGGCCACATCGGACATGCTGGTGAGCGTCAGCAACCTTGTGGAGACCCTTTTCATGCGTCTGATAGAGCACGGGGTGCTGATCTTGGCGCAGGACACGATGCGCCACATGGATAACGTCATGGACATGCTGATCTGCAGCTCCTTTATGGCCTCGCTGTCCTTTCTGGGGGTCATCGCCGTCGACCGCTACATCACCATCTTTTACGCCTTGCGGTACCACAGCATCATGACCATCCAACGGGCCGTCGTCGTCATTGTGGCCATCTGGGTGGTCAGCATGAGCGCAAGCACCATCTTCATCGCTTACGATGACCACAAGGCCGTGATCCTGTGCCTCTTGACTTATTTGCTCTTCATGCTCACTGTCATCATGGGGCTGTACATCCACATGTTCATGCTGGCCCGCCGACATGCCCGGACGATCTCCCGGATGCAGAGGAAACACACCTCTCCTCCGGTGACTAGCATGAAGGGGGCCATTACCCTCACCATCCTACTGGGGGTCTTCTTCGTCTGCTGGGGGCCTTTCTTCCTCCACCTGATCCTCATTGTCACCTGTCCCAGTCACCCCTTCTGCCGGCGCTATTTCAAGTACTTTGACCTCAACCTGATTCTTGTCATATGCAACTCGGTG
>S7528_Prup14b
CTGCATTCGCCCATGTACTACTTCATCTGCTGTCTGGCCACATCGGACATGCTGGTGAGCGTCAGCAACCTTGTGGAGACACTTTTCATGCGTCTGATAGAGCACGGGGTGCTGATCTTGGCGCAGGACACGATGCGCCACATGGATAACGTCATGGACATGCTGATCTGCAGCTCCTTTATGGCCTCGCTGTCCTTTCTGGGGGTCATTGCCGTCGACCGCTACATCACCATCTTTTACGCCTTGCGGTACCACAGCATCATGACCATCCAACGGGCCGTCGTCGTCATTGTGGCCATCTGGGTGGTCAGCATGAGCGCAAGCACCATCTTCATCGCTTACGATGACCACAAGGCCGTGATCCTGTGCCTCTTGACTTATTTGCTCTTCATGCTCACTGTCATCATGGGGCTGTACATCCACATGTTCATGCTGGCCCGCCGACATGCCCGGACGATCTCCCGGATGCAGAGGAAACACACCTCCCCTCCGGTGACTAGCATGAAGGGGGCCATTACCCTCACCATCCTACTGGGGGTCTTCTTCGTCTGCTGGGGGCCTTTCTTCCTCCACCTGATCCTCATTGTCACCTGTCCCAGTCACCCCTTCTGCCGGCGCTATTTCAAGTACTTTGACCTCAACCTGATTCTTGTCATATGCAACTCGGTG
>S7736_Prup14b
CTGCATTCGCCCATGTACTACTTCATCTGCTGTCTGGCCACATCGGACATGCTGGTGAGCGTCAGCAACCTTGTGGAGACCCTTTTCATGCGTCTGATAGAGCACGGGGTGCTGATCTTGGCGCAGGACACGATGCGCCACATGGATAACGTCATGGACATGCTGATCTGCAGCTCCTTTATGGCCTCGCTGTCCTTTCTGGGGGTCATCGCCGTCGACCGCTACATCACCATCTTTTACGCCTTGCGGTACCACAGCATCATGACCATCCAACGGGCCGTCGTCGTCATTGTGGCCATCTGGGTGGTCAGCATGAGCGCAAGCACCATCTTCATRGCTTACGATGACCACAAGGCCGTGATCCTGTGCCTCTTGACTTATTTGCTCTTCATGCTCACTGTCATCATGGGGCTGTACATCCACATGTTCATGCTGGCCCGCCGACATGCCCGGACGATCTCCCGGATGCAGAGGAAACACACCTCCCCTCCGGTGACTAGCATGAAGGGGGCCATTACCCTCACCATCCTACTGGGGGTCTTCTTCGTCTGCTGGGGGCCTTTCTTCCTCCACCTGATCCTCATTGTCACCTGTCCCAGTCACCCCTTCTGCCGGCGCTATTTCAAGTACTTTGACCTCAACCTGATTCTTGTCATATGCAACTCGGTG
>S6122_Prup15a
CTGCATTCGCCCATGTACTACTTCATCTGCTGTCTGGCCACATCGGACATGCTGGTGAGCGTCAGCAAYCTTGTGGAGACCCTTTTCATGCGTCTGATAGAGCACGGGGTGCTGATCTTGGCGCAGGATACGATGCGCCACATGGATAACGTCATGGACATGCTGATCTGCAGCTCCTTCATGGCCTCGCTGTCCTTTCTGGGGGTCATCGCTGTCGACCGCTACATCACCATCTTTTACGCCTTGCGGTACCACAGCATCATGACCATCCAGCGGGCCGTCGTCATCATTGTGGCCATCTGGGTGGTCAGCATGAGCGCTAGCACCATCTTCATCGCTTACGATGACCACAAGGCCGTGATCCTGTGCCTCTTGACTTATTTGCTCTTCATGCTCACTGTCATCATGGGGCTGTACATCCACATGTTCATGCTGGCCCGCCGACACGCCCGGACGATCTCCCGGATGCAGAGGAAACACACTGCCCCTCCGGTGACTAGCATGAAGGGGGCCATTACCCTCACCATCCTACTGGGGGTCTTCTTCGTCTGCTGGGGGCCTTTCTTCCTCCACCTGATCCTCATTGTCACCTGTCCCAGTCACCCCTTCTGCCGGCGCTATTTCAAGTACTTTGACCTCAACCTGATTCTTGTCATATGCAACTCGGTG
>S7258_Prup15a
CTGCATTCGCCCATGTACTACTTCATCTGCTGTCTGGCCACATCGGACATGCTGGTGAGCGTCAGCAACCTTGTGGAGACCCTTTTCATGCGTCTGATAGAGCACGGGGTGCTGATCTTGGCGCAGGATACGATGCGCCACATGGATAAYGTCATGGACATGCTGATCTGCAGCTCCTTCATGGCCTCGCTGTCCTTTCTGGGGGTCATCGCCGTCGACCGCTACATCACCATCTTTTACGCCTTGCGGTACCACAGCATCATGACCATCCARCGGGCCGTCGTCATCATTGTGGCCATCTGGGTGGTCAGCATGAGCGCTAGCACCATCTTCATYGCTTACGATGACCACAAGGCCGTGATCCTGTGCCTCTTGACTTATTTGCTCTTCATGCTCACTGTCATCATGGGGCTGTACATCCACATGTTCATGCTGGCCCGCCGACACGCCCGGACGATCTCCCGGATGCAGAGGAAACACACTGCCCCTCCGGTGACTAGCATGAAGGGGGCCATTACTCTCACYATCCTACTGGGGGTCTTCTTCGTCTGCTGGGGGCCTTTCTTCCTCCACCTGATCCTCATTGTCACCTGTCCCAGTCACCCCTTCTGCCGGCGCTATTTCAAGTACTTTGACCTCAACCTGATTCTTGTCATATGCAACTCGGTG
>S7546_Prup15a
CTGCATTCGCCCATGTACTACTTCATCTGCTGTCTGGCCACATCGGACATGCTGGTGAGCGTCAGCAAYCTTGTGGAGACCCTTTTCATGCGTCTGATAGAGCACGGGGTGCTGATCTTGGCGCAGGATACGATGCGCCACATGGATAACGTCATGGACATGCTGATCTGCAGCTCCTTCATGGCCTCGCTGTCCTTTCTGGGGGTCATCGCCGTCGACCGCTACATCACCATCTTTTACGCCTTGCGGTACCACAGCATCATGACCATCCAGCGGGCCGTYGTCATCATTGTGGCCATCTGGGTGGTCAGCATGAGCGCTAGCACCATCTTCATCGCTTACGATGACCACAAGGCCGTGATCCTGTGCCTCTTGACTTATTTGCTCTTCATGCTCACTGTCATCATGGGGCTGTACATCCACATGTTCATGCTGGCCCGCCGACACGCCCGGACGATCTCCCGGATGCAGAGGAAACACACTGCCCCTCCGGTGACTAGCATGAAGGGGGCCATTACTCTCACCATCCTACTGGGGGTCTTCTTCGTCTGCTGGGGGCCTTTCTTCCTCCACCTGATCCTCATTGTCACCTGTCCCAGTCACCCCTTCTGCCGGCGCTATTTCAAGTACTTTGACCTCAACCTGATTCTTGTCATATGCAACTCGGTG
>UAE45_Prup15a
CTGCATTCGCCCATGTACTACTTCATCTGCTGTCTGGCCACATCGGACATGCTGGTGAGCGTCAGCAATCTTGTGGAGACCCTTTTCATGCGTCTGATAGAGCACGGGGTGCTGATCTTGGCGCAGGATACGATGCGCCACATGGATAACGTCATGGACATGCTGATCTGCAGCTCCTTCATGGCCTCGCTGTCCTTTCTGGGGGTCATCGCTGTCGACCGCTACATCACCATCTTTTACGCCTTGCGGTACCACAGCATCATGACCATCCAGCGGGCCGTCGTCATCATTGTGGCCATCTGGGTGGTCAGCATGAGCGCTAGCACCATCTTCATCGCTTACGATGACCACAAGGCCGTGATCCTGTGCCTCTTGACTTATTTGCTCTTCATGCTCACTGTCATCATGGGGCTGTACATCCACATGTTCATGCTGGCCCGCCGACACGCCCGGACGATCTCCCGGATGCAGAGGAAACACACTGCCCCTCCGGTGACTAGCATGAAGGGGGCCATTACTCTCACCATCCTACTGGGGGTCTTCTTCGTCTGCTGGGGGCCTTTCTTCCTCCACCTGATCCTCATTGTCACCTGTCCCAGTCACCCCTTCTGCCGGCGCTATTTCAAGTACTTTGACCTCAACCTGATTCTTGTCATATGCAACTCGGTG
>S6122_Prup15b
CTGCATTCGCCCATGTACTACTTCATCTGCTGTCTGGCCACATCGGACATGCTGGTGAGCGTCAGCAAYCTTGTGGAGACCCTTTTCATGCGTCTGATAGAGCACGGGGTGCTGATCTTGGCGCAGGATACGATGCGCCACATGGATAACGTCATGGACATGCTGATCTGCAGCTCCTTCATGGCCTCGCTGTCCTTTCTGGGGGTCATCGCTGTCGACCGCTACATCACCATCTTTTACGCCTTGCGGTACCACAGCATCATGACCATCCAGCGGGCCGTCGTCATCATTGTGGCCATCTGGGTGGTCAGCATGAGCGCTAGCACCATCTTCATCGCTTACGATGACCACAAGGCCGTGATCCTGTGCCTCTTGACTTATTTGCTCTTCATGCTCACTGTCATCATGGGGCTGTACATCCACATGTTCATGCTGGCCCGCCGACACGCCCGGACGATCTCCCGGATGCAGAGGAAACACACTGCCCCTCCGGTGACTAGCATGAAGGGGGCCATTACTCTCACCATCCTACTGGGGGTCTTCTTCGTCTGCTGGGGGCCTTTCTTCCTCCACCTGATCCTCATTGTCACCTGTCCCAGTCACCCCTTCTGCCGGCGCTATTTCAAGTACTTTGACCTCAACCTGATTCTTGTCATATGCAACTCGGTG
>S7258_Prup15b
CTGCATTCGCCCATGTACTACTTCATCTGCTGTCTGGCCACATCGGACATGCTGGTGAGCGTCAGCAACCTTGTGGAGACCCTTTTCATGCGTCTGATAGAGCACGGGGTGCTGATCTTGGCGCAGGATACGATGCGCCACATGGATAAYGTCATGGACATGCTGATCTGCAGCTCCTTCATGGCCTCGCTGTCCTTTCTGGGGGTCATCGCCGTCGACCGCTACATCACCATCTTTTACGCCTTGCGGTACCACAGCATCATGACCATCCARCGGGCCGTCGTCATCATTGTGGCCATCTGGGTGGTCAGCATGAGCGCTAGCACCATCTTCATYGCTTACGATGACCACAAGGCCGTGATCCTGTGCCTCTTGACTTATTTGCTCTTCATGCTCACTGTCATCATGGGGCTGTACATCCACATGTTCATGCTGGCCCGCCGACACGCCCGGACGATCTCCCGGATGCAGAGGAAACACACTGCCCCTCCGGTGACTAGCATGAAGGGGGCCATTACTCTCACYATCCTACTGGGGGTCTTCTTCGTCTGCTGGGGGCCTTTCTTCCTCCACCTGATCCTCATTGTCACCTGTCCCAGTCACCCCTTCTGCCGGCGCTATTTCAAGTACTTTGACCTCAACCTGATTCTTGTCATATGCAACTCGGTG
>S7546_Prup15b
CTGCATTCGCCCATGTACTACTTCATCTGCTGTCTGGCCACATCGGACATGCTGGTGAGCGTCAGCAAYCTTGTGGAGACCCTTTTCATGCGTCTGATAGAGCACGGGGTGCTGATCTTGGCGCAGGATACGATGCGCCACATGGATAACGTCATGGACATGCTGATCTGCAGCTCCTTCATGGCCTCGCTGTCCTTTCTGGGGGTCATCGCTGTCGACCGCTACATCACCATCTTTTACGCCTTGCGGTACCACAGCATCATGACCATCCAGCGGGCCGTYGTCATCATTGTGGCCATCTGGGTGGTCAGCATGAGCGCTAGCACCATCTTCATCGCTTACGATGACCACAAGGCCGTGATCCTGTGCCTCTTGACTTATTTGCTCTTCATGCTCACTGTCATCATGGGGCTGTACATCCACATGTTCATGCTGGCCCGCCGACACGCCCGGACGATCTCCCGGATGCAGAGGAAACACACTGCCCCTCCGGTGACTAGCATGAAGGGGGCCATTACTCTCACCATCCTACTGGGGGTCTTCTTCGTCTGCTGGGGGCCTTTCTTCCTCCACCTGATCCTCATTGTCACCTGTCCCAGTCACCCCTTCTGCCGGCGCTATTTCAAGTACTTTGACCTCAACCTGATTCTTGTCATATGCAACTCGGTG
>UAE45_Prup15b
CTGCATTCGCCCATGTACTACTTCATCTGCTGTCTGGCCACATCGGACATGCTGGTGAGCGTCAGCAATCTTGTGGAGACCCTTTTCATGCGTCTGATAGAGCACGGGGTGCTGATCTTGGCGCAGGATACGATGCGCCACATGGATAACGTCATGGACATGCTGATCTGCAGCTCCTTCATGGCCTCGCTGTCCTTTCTGGGGGTCATCGCTGTCGACCGCTACATCACCATCTTTTACGCCTTGCGGTACCACAGCATCATGACCATCCAGCGGGCCGTCGTCATCATTGTGGCCATCTGGGTGGTCAGCATGAGCGCTAGCACCATCTTCATCGCTTACGATGACCACAAGGCCGTGATCCTGTGCCTCTTGACTTATTTGCTCTTCATGCTCACTGTCATCATGGGGCTGTACATCCACATGTTCATGCTGGCCCGCCGACACGCCCGGACGATCTCCCGGATGCAGAGGAAACACACTGCCCCTCCGGTGACTAGCATGAAGGGGGCCATTACTCTCACCATCCTACTGGGGGTCTTCTTCGTCTGCTGGGGGCCTTTCTTCCTCCACCTGATCCTCATTGTCACCTGTCCCAGTCACCCCTTCTGCCGGCGCTATTTCAAGTACTTTGACCTCAACCTGATTCTTGTCATATGCAACTCGGTG
>S7257_Prup16a
CTGCATTCGCCCATGTACTACTTCATCTGCTGTCTGGCCACATCGGACATGCTGGTGAGCGTCAGCAACCTTGTGGAGACCCTTTTCATGCGTCTGATAGAGCACGGGGTGCTGATCTTGGCACAGGACACGATGCGCCACATGGATAACGTCATGGACATGCTGATCTGCAGCTCCTTTATGGCCTCGCTGTCCTTTCTGGGGGTCATCGCCGTCGACCGCTACATCACCATCTTTTATGCCTTGCGGTACCACAGCATCATGACCATCCAACGGGCCGTCGTCGTCATTGTGGCCATCTGGGTGGTCAGCATGAGCGCAAGCACCATCTTCATCGCTTACGATGACCACAAGGCCGTGATCCTGTGCCTCTTGACTTATTTGCTCTTCATGCTCACTGTCATCATGGGGCTGTACATCCACATGTTCATGCTGGCCCGCCGACATGCCCGGACGATCTCCCGGATGCAGAGGAAACACACCTCCCCTCCGGTGACTAGCATGAAGGGGGCCATTACCCTCACCATCCTACTGGGGGTCTTCTTCGTCTGCTGGGGGCCTTTCTTCCTCCACCTGATCCTCATTGTCACCTGTCCCAGTCACCCCTTCTGCCGGCGCTATTTCAAGTACTTTGACCTCAACCTGATTCTTGTCATATGCAACTCGGTG
>S7257_Prup16b
CTGCATTCGCCCATGTACTACTTCATCTGCTGTCTGGCCACATCGGACATGCTGGTGAGCGTCAGCAACCTTGTGGAGACCCTTTTCATGCGTCTGATAGAGCACGGGGTGCTGATCTTGGCACAGGACACGATGCGCCACATGGATAACGTCATGGACATGCTGATCTGCAGCTCCTTTATGGCCTCGCTGTCCTTTCTGGGGGTCATCGCCGTCGACCGCTACATCACCATCTTTTATGCCTTGCGGTACCACAGCATCATGACCATCCAACGGGCCGTCGTCGTCATTGTGGCCATCTGGGTGGTCAGCATGAGCGCAAGCACCATCTTCATCGCTTACGATGACCACAAGGCCGTGATCCTGTGCCTCTTGACTTATTTGCTCTTCATGCTCACTGTCATCATGGGGCTGTACATCCACATGTTCATGCTGGCCCGCCGACATGCCCGGACGATCTCCCGGATGCAGAGGAAACACACCTCCCCTCCGGTGACTAGCATGAAGGGGGCCATTACCCTCACCATCCTACTGGGGGTCTTCTTCGTCTGCTGGGGGCCTTTCTTCCTCCACCTGATCCTCATTGTCACCTGTCCCAGTCACCCCTTCTGCCGGCGCTATTTCAAGTACTTTGACCTCAACCTGATTCTTGTCATATGCAACTCGGTG
>S6035_Prup1a
CTGCATTCGCCCATGTACTACTTCATCTGCTGTCTGGCCACATCGGACATGCTGGTGAGCGTCAGCAACCTTGTGGAGACCCTTTTCATGCGTCTGATAGAGCATGGGGTGCTGATCTTGGCGCAGGATACGATGCGCCACATGGATAACGTCATGGACATGCTGATCTGCAGCTCCTTTATGGCCTCGCTGTCCTTTCTGGGGGTCATCGCCGTCGACCGCTACATCACCATCTTTTACGCCTTGCGGTACCACAGCATCATGACCATCCAACGGGCCGTCGTCATCATTGTGGCCATCTGGGTGGTCAGCATGAGCGCTAGCACCATCTTCATCGCTTACGATGACCACAAGGCCGTGATCCTGTGCCTCTTGACTTATTTGCTCTTCATGCTCACTGTCATCATGGGGCTGTACATCCACATGTTCATGCTGGCCCGCCGACACGCCCGGACGATCTCCCGGATGCAGAGGAAACACACTGCCCCTCCGGTGACTAGCATGAAGGGGGCCATTACCCTCACCATTCTACTGGGGGTCTTCTTCGTCTGCTGGGGGCCTTTCTTCCTCCACCTGATCCTCATTGTCACCTGTCCCAGTCACCCCTTCTGCCGGCGCTATTTCAAGTACTTTGACCTCAACCTGATTCTTGTCATATGCAACTCGGTG
>S6064_Prup1a
CTGCATTCGCCCATGTACTACTTCATCTGCTGTCTGGCCACATCGGACATGCTGGTGAGCGTCAGCAACCTTGTGGAGACCCTTTTCATGCGTCTGATAGAGCATGGGGTGCTGATCTTGGCRCAGGATACGATGCGCCACATGGATAACGTCATGGACATGCTGATCTGCAGCTCCTTTATGGCCTCGCTGTCCTTTCTGGGGGTCATCGCCGTCGACCGCTACATCACCATCTTTTACGCCTTGCGGTACCACAGCATCATGACCATCCAACGGGCCGTCGTCATCATTGTGGCCATCTGGGTGGTCAGCATGAGCGCTAGCACCATCTTCATCGCTTACGATGACCACAAGGCCGTGATCCTGTGCCTCTTGACTTATTTGCTCTTCATGCTCACTGTCATCATGGGGCTGTACATCCACATGTTCATGCTGGCCCGCCGACAYGCCCGGACGATCTCCCGGATGCAGAGGAAACACACTGCCCCTCCGGTGACTAGCATGAAGGGGGCCATTACCCTCACCATYCTACTGGGGGTCTTCTTCGTCTGCTGGGGGCCTTTCTTCCTCCACCTGATCCTCATTGTCACCTGTCCCAGTCACCCCTTCTGCCGGCGCTATTTCAAGTACTTTGACCTCAACCTGATTCTTGTCATATGCAACTCGGTG
>S6101_Prup1a
CTGCACTCGCCCATGTACTACTTCATGTGCTGTCTGGCCACATCGGACATGCTGGTGAGCGTCAGCAACCTTGTGGAGACCCTTTTCATGCGTCTGATAGAGCATGGGGTGCTGATCTTGGCGCAGGATACGATGCGCCACATGGATAACGTCATGGACATGCTGATCTGCAGCTCCTTTATGGCCTCGCTGTCCTTTCTGGGGGTCATCGCCGTCGACCGCTACATCACCATCTTTTACGCCTTGCGGTACCACAGCATCATGACCATCCAACGGGCCGTCGTCATCATTGTGGCCATCTGGGTGGTCAGCATGAGCGCTAGCACCATCTTCATCGCTTACGATGACCACAAGGCCGTGATCCTGTGCCTCTTGACTTATTTGCTCTTCATGCTCACTGTCATCATGGGGCTGTACATCCACATGTTCATGCTGGCCCGCCGACACGCCCGGACGATCTCCCGGATGCAGAGGAAACACACTGCCCCTCCGGTGACTAGCATGAAGGGGGCCATTACCCTCACCATTCTACTGGGGGTCTTCTTCGTCTGCTGGGGGCCTTTCTTCCTCCACCTGATCCTCATTGTCACCTGTCCCAGTCACCCCTTCTGCCGGCGCTATTTCAAGTACTTTGACCTCAACCTGATTCTTGTCATATGCAACTCGGTG
>S6035_Prup1b
CTGCATTCGCCCATGTACTACTTCATCTGCTGTCTGGCCACATCGGACATGCTGGTGAGCGTCAGCAACCTTGTGGAGACCCTTTTCATGCGTCTGATAGAGCATGGGGTGCTGATCTTGGCGCAGGATACGATGCGCCACATGGATAACGTCATGGACATGCTGATCTGCAGCTCCTTTATGGCCTCGCTGTCCTTTCTGGGGGTCATCGCCGTCGACCGCTACATCACCATCTTTTACGCCTTGCGGTACCACAGCATCATGACCATCCAACGGGCCGTCGTCATCATTGTGGCCATCTGGGTGGTCAGCATGAGCGCTAGCACCATCTTCATGGCTTACGATGACCACAAGGCCGTGATCCTGTGCCTCTTGACTTATTTGCTCTTCATGCTCACTGTCATCATGGGGCTGTACATCCACATGTTCATGCTGGCCCGCCGACACGCCCGGACGATCTCCCGGATGCAGAGGAAACACACTGCCCCTCCGGTGACTAGCATGAAGGGGGCCATTACCCTCACCATTCTACTGGGGGTCTTCTTCGTCTGCTGGGGGCCTTTCTTCCTCCACCTGATCCTCATTGTCACCTGTCCCAGTCACCCCTTCTGCCGGCGCTATTTCAAGTACTTTGACCTCAACCTGATTCTTGTCATATGCAACTCGGTG
>S6064_Prup1b
CTGCATTCGCCCATGTACTACTTCATCTGCTGTCTGGCCACATCGGACATGCTGGTGAGCGTCAGCAACCTTGTGGAGACCCTTTTCATGCGTCTGATAGAGCATGGGGTGCTGATCTTGGCRCAGGATACGATGCGCCACATGGATAACGTCATGGACATGCTGATCTGCAGCTCCTTTATGGCCTCGCTGTCCTTTCTGGGGGTCATCGCCGTCGACCGCTACATCACCATCTTTTACGCCTTGCGGTACCACAGCATCATGACCATCCAACGGGCCGTCGTCATCATTGTGGCCATCTGGGTGGTCAGCATGAGCGCTAGCACCATCTTCATCGCTTACGATGACCACAAGGCCGTGATCCTGTGCCTCTTGACTTATTTGCTCTTCATGCTCACTGTCATCATGGGGCTGTACATCCACATGTTCATGCTGGCCCGCCGACAYGCCCGGACGATCTCCCGGATGCAGAGGAAACACACTGCCCCTCCGGTGACTAGCATGAAGGGGGCCATTACCCTCACCATYCTACTGGGGGTCTTCTTCGTCTGCTGGGGGCCTTTCTTCCTCCACCTGATCCTCATTGTCACCTGTCCCAGTCACCCCTTCTGCCGGCGCTATTTCAAGTACTTTGACCTCAACCTGATTCTTGTCATATGCAACTCGGTG
>S6101_Prup1b
CTGCACTCGCCCATGTACTACTTCATGTGCTGTCTGGCCACATCGGACATGCTGGTGAGCGTCAGCAACCTTGTGGAGACCCTTTTCATGCGTCTGATAGAGCATGGGGTGCTGATCTTGGCGCAGGATACGATGCGCCACATGGATAACGTCATGGACATGCTGATCTGCAGCTCCTTTATGGCCTCGCTGTCCTTTCTGGGGGTCATCGCCGTCGACCGCTACATCACCATCTTTTACGCCTTGCGGTACCACAGCATCATGACCATCCAACGGGCCGTCGTCATCATTGTGGCCATCTGGGTGGTCAGCATGAGCGCTAGCACCATCTTCATCGCTTACGATGACCACAAGGCCGTGATCCTGTGCCTCTTGACTTATTTGCTCTTCATGCTCACTGTCATCATGGGGCTGTACATCCACATGTTCATGCTGGCCCGCCGACACGCCCGGACGATCTCCCGGATGCAGAGGAAACACACTGCCCCTCCGGTGACTAGCATGAAGGGGGCCATTACCCTCACCATTCTACTGGGGGTCTTCTTCGTCTGCTGGGGGCCTTTCTTCCTCCACCTGATCCTCATTGTCACCTGTCCCAGTCACCCCTTCTGCCGGCGCTATTTCAAGTACTTTGACCTCAACCTGATTCTTGTCATATGCAACTCGGTG
>S7239_Prup2a
CTGCATTCGCCTATGTACTACTTCATCTGCTGTCTGGCCACATCGGACATGCTGGTGAGCGTCAGCAACCTTGTGGAGACCCTTTTCATGCGTCTGATAGAGCATGGGGTGCTGATCTTGGCGCAGGATACGATGCGCCACATGGATAACGTCATGGACATGCTGATCTGCAGCTCCTTTATGGCCTCGCTGTCCTTTCTGGGGGTCATCGCCGTCGACCGCTACATCACCATCTTTTACGCCTTGCGGTACCACAGCATCATGACCATTCAACGGGCCGTCGTCATCATTGTGGCCATCTGGGTGGTCAGCATGAGCGCTAGCACCATCTTCATCGCTTACGATGACCACAAGGCCGTGATCCTGTGCCTCTTGACTTATTTGCTCTTCATGCTCACTGTCATCATGGGGCTGTACATCCACATGTTCATGCTGGCCCGCCGACACGCCCGGACGATCTCCCGGATGCAGAGGAAACACACTGCCCCTCCGGTGACTAGCATGAAGGGGGCCATTACCCTCACCATCCTACTGGGGGTCTTCTTCGTCTGCTGGGGGCCTTTCTTCCTCCACCTGATCCTCATTGTCACCTGTCCCAGTCACCCCTTCTGCCGGCGCTATTTCAAGTACTTTGACCTCAACCTGATTCTTGTCATATGCAACTCGGTG
>S7245_Prup2a
CTGCATTCGCCCATGTACTACTTCATCTGCTGTCTGGCCACATCGGACATGCTGGTGAGCGTCAGCAACCTTGTGGAGACCCTTTTCATGCGTCTGATAGAGCATGGGGTGCTGATCTTGGCGCAGGATACGATGCGCCACATGGATAACGTCATGGACATGCTGATCTGCAGCTCCTTTATGGCCTCGCTGTCCTTTCTGGGGGTCATCGCCGTCGACCGCTACATCACCATCTTTTACGCCTTGCGGTACCACAGCATCATGACCATCCAACGGGCCGTCGTCATCATTGTGGCCATCTGGGTGGTCAGCATGAGCGCTAGCACCATCTTCATCGCTTACGATGACCACAAGGCCGTGATCCTGTGCCTCTTGACTTATTTGCTCTTCATGCTCACTGTCATCATGGGGCTGTACATCCACATGTTCATGCTGGCYCGCCGACACGCCCGGACGATCTCCCGGATGCAGAGGAAACACACTGCCCCTCCGGTGACTAGCATGAAGGGGGCCATTACCCTCACCATCCTACTGGGGGTCTTCTTCGTCTGCTGGGGGCCTTTCTTCCTCCACCTGATCCTCATTGTCACCTGTCCCAGTCACCCCTTCTGCCGGCGCTATTTCAAGTACTTTGACCTCAACCTGATTCTTGTCATATGCAACTCGGTG
>S7438_Prup2a
CTGCACTCGCCCATGTACTACTTCATCTGCTGTCTGGCCACATCGGACATGCTGGTGAGCGTCAGCAACCTTGTGGAGACCCTTTTCATGCGTCTGATAGAGCATGGGGTGCTGATCTTGGCGCAGGATACGATGCGCCACATGGATAACGTCATGGACATGCTGATCTGCAGCTCCTTTATGGCCTCGCTGTCCTTTCTGGGGGTCATCGCCGTCGACCGCTACATCACCATCTTTTACGCCTTGCGGTACCACAGCATCATGACCATCCAACGGGCCGTCGTCATCATTGTGGCCATCTGGGTGGTCAGCATGAGCGCTAGCACCATCTTCATCGCTTACGATGACCACAAGGCCGTGATCCTGTGCCTCTTGACTTATTTGCTCTTCATGCTCACTGTCATCATGGGGCTGTACATCCACATGTTCATGCTGGCCCGCCGACACGCCCGGACGATCTCCCGGATGCAGAGGAAACACACTGCCCCTCCGGTGACTAGCATGAAGGGGGCCATTACCCTCACCATCCTACTGGGGGTCTTCTTCGTCTGCTGGGGGCCTTTCTTCCTCCACCTGATCCTCATTGTCACCTGTCCCAGTCACCCCTTCTGCCGGCGCTATTTCAAGTACTTTGACCTCAACCTGATTCTTGTCATATGCAACTCGGTG
>S7239_Prup2b
CTGCATTCGCCTATGTACTACTTCATCTGCTGTCTGGCCACATCGGACATGCTGGTGAGCGTCAGCAACCTTGTGGAGACCCTTTTCATGCGTCTGATAGAGCATGGGGTGCTGATCTTGGCGCAGGATACGATGCGCCACATGGATAACGTCATGGACATGCTGATCTGCAGCTCCTTTATGGCCTCGCTGTCCTTTCTGGGGGTCATCGCCGTCGACCGCTACATCACCATCTTTTACGCCTTGCGGTACCACAGCATCATGACCATTCAACGGGCCGTCGTCATCATTGTGGCCATCTGGGTGGTCAGCATGAGCGCTAGCACCATCTTCATCGCTTACGATGACCACAAGGCCGTGATCCTGTGCCTCTTGACTTATTTGCTCTTCATGCTCACTGTCATCATGGGGCTGTACATCCACATGTTCATGCTGGCCCGCCGACACGCCCGGACGATCTCCCGGATGCAGAGGAAACACACTGCCCCTCCGGTGACTAGCATGAAGGGGGCCATTACCCTCACCATCCTACTGGGGGTCTTCTTCGTCTGCTGGGGGCCTTTCTTCCTCCACCTGATCCTCATTGTCACCTGTCCCAGTCACCCCTTCTGCCGGCGCTATTTCAAGTACTTTGACCTCAACCTGATTCTTGTCATATGCAACTCGGTG
>S7245_Prup2b
CTGCATTCGCCCATGTACTACTTCATCTGCTGTCTGGCCACATCGGACATGCTGGTGAGCGTCAGCAACCTTGTGGAGACCCTTTTCATGCGTCTGATAGAGCATGGGGTGCTGATCTTGGCGCAGGATACGATGCGCCACATGGATAACGTCATGGACATGCTGATCTGCAGCTCCTTTATGGCCTCGCTGTCCTTTCTGGGGGTCATCGCCGTCGACCGCTACATCACCATCTTTTACGCCTTGCGGTACCACAGCATCATGACCATCCAACGGGCCGTCGTCATCATTGTGGCCATCTGGGTGGTCAGCATGAGCGCTAGCACCATCTTCATCGCTTACGATGACCACAAGGCCGTGATCCTGTGCCTCTTGACTTATTTGCTCTTCATGCTCACTGTCATCATGGGGCTGTACATCCACATGTTCATGCTGGCYCGCCGACATGCCCGGACGATCTCCCGGATGCAGAGGAAACACACTGCCCCTCCGGTGACTAGCATGAAGGGGGCCATTACCCTCACCATCCTACTGGGGGTCTTCTTCGTCTGCTGGGGGCCTTTCTTCCTCCACCTGATCCTCATTGTCACCTGTCCCAGTCACCCCTTCTGCCGGCGCTATTTCAAGTACTTTGACCTCAACCTGATTCTTGTCATATGCAACTCGGTG
>S7438_Prup2b
CTGCACTCGCCCATGTACTACTTCATCTGCTGTCTGGCCACATCGGACATGCTGGTGAGCGTCAGCAACCTTGTGGAGACCCTTTTCATGCGTCTGATAGAGCATGGGGTGCTGATCTTGGCGCAGGATACGATGCGCCACATGGATAACGTCATGGACATGCTGATCTGCAGCTCCTTTATGGCCTCGCTGTCCTTTCTGGGGGTCATCGCCGTCGACCGCTACATCACCATCTTTTACGCCTTGCGGTACCACAGCATCATGACCATCCAACGGGCCGTCGTCATCATTGTGGCCATCTGGGTGGTCAGCATGAGCGCTAGCACCATCTTCATCGCTTACGATGACCACAAGGCCGTGATCCTGTGCCTCTTGACTTATTTGCTCTTCATGCTCACTGTCATCATGGGGCTGTACATCCACATGTTCATGCTGGCCCGCCGACACGCCCGGACGATCTCCCGGATGCAGAGGAAACACACTGCCCCTCCGGTGACTAGCATGAAGGGGGCCATTACCCTCACCATCCTACTGGGGGTCTTCTTCGTCTGCTGGGGGCCTTTCTTCCTCCACCTGATCCTCATTGTCACCTGTCCCAGTCACCCCTTCTGCCGGCGCTATTTCAAGTACTTTGACCTCAACCTGATTCTTGTCATATGCAACTCGGTG
>S6100_Prup3a
CTGCACTCGCCCATGTACTACTTCATCTGCTGTCTGGCCACATCGGACATGCTGGTGAGCGTCAGCAACCTTGTGGAGACCCTTTTCATGCGTCTGATAGAGCACGGGGTGCTGATCTTGGCGCAGGATACGATGCGCCACATGGATAACGTCATGGACATGCTGATCTGCAGCTCCTTTATGGCCTCGCTGTCCTTTCTGGGGGTCATCGCCGTCGACCGCTACATCACCATCTTTTACGCCTTGCGGTACCACAGCATCATGACCATCCAACGGGCCGTCATCATCATTGTGGCCATCTGGGTGGTCAGCATGAGCGCTAGCACCATCTTCATCGCTTACGATGACCACAAGGCCGTGATCCTGTGCCTCTTGACTTATTTGCTCTTCATGCTCACTGTCATCATGGGGCTGTACATCCACATGTTCATGCTGGCCCGCCGACACGCCCGGACGATCTCCCGGATGCAGAGGAAACACACTGCCCCTCCGGTGACTAGCATGAAGGGGGCCATTACCCTCACCATTCTACTGGGGGTCTTCTTCGTCTGCTGGGGGCCTTTCTTCCTCCACCTGATCCTCATTGTCACCTGTCCCAGTCACCCCTTCTGCCGGCGCTATTTCAAGTACTTTGACCTCAACCTGATTCTTGTCATATGCAACTCCGTG
>S7065_Prup3a
CTGCATTCGCCCATGTACTACTTCATCTGCTGTCTGGCCACATCGGACATGCTGGTGAGCGTCAGCAACCTTGTGGAGACCCTTTTCATGCGTCTGATAGAGCACGGGGTGYTGATCTTGGCGCAGGATACGATGCGCCACATGGATAACGTCATGGACATGCTGATCTGCAGCTCCTTTATGGCCTCGCTGTCCTTTCTGGGGGTCATCGCCGTCGACCGCTACATCACCATCTTTTACGCCTTGCGGTACCACAGCATCATGACCATCCAACGGGCTGTCATCATCATTGTGGCCATCTGGGTGGTCAGCATGAGCGCTAGCACCATCTTCATCGCTTACGATGACCACAAGGCCGTGATCCTGTGCCTCTTGACTTATTTGCTCTTCATGCTCACTGTCATCATGGGGCTGTACATCCACATGTTCATGCTGGCCCGCCGACACGCCCGGACGATCTCCCGGATGCAGAGGAAACACACTGCCCCTCCGGTGACTAGCATGAAGGGGGCCATTACCCTCACCATYCTACTGGGGGTCTTCTTCGTCTGCTGGGGGCCTTTCTTCCTCCACCTGATCCTCATTGTCACCTGTCCCAGTCACCCCTTCTGCCGGCGCTATTTCAAGTACTTTGACCTCAACCTGATTCTTGTCATATGCAACTCGGTG
>S7310_Prup3a
CTGCACTCGCCCATGTACTACTTCATCTGCTGTCTGGCCACATCGGACATGCTGGTGAGCGTCAGCAACCTTGTGGAGACCCTTTTCATGCGTCTGATAGAGCACGGGGTGCTGATCTTGGCGCAGGATACGATGCGCCACATGGATAACGTCATGGACATGCTGATCTGCAGCTCCTTTATGGCCTCGCTGTCCTTTCTGGGGGTCATCGCCGTCGACCGCTACATCACCATCTTTTACGCCTTGCGGTACCACAGCATCATGACCATCCAACGGGCCGTCATCATCATTGTGGCCATCTGGGTGGTCAGCATGAGCGCTAGCACCATCTTCATCGCTTACGATGACCACAAGGCCGTGATCCTGTGCCTCTTGACTTATTTGCTCTTCATGCTCACTGTCATCATGGGGCTGTACATCCACATGTTCATGCTGGCCCGCCGACACGCCCGGACGATCTCCCGGATGCAGAGGAAACACACTGCCCCTCCGGTGACTAGCATGAAGGGGGCCATTACCCTCACCATCCTACTGGGGGTCTTCTTCGTCTGCTGGGGGCCTTTCTTCCTCCACCTGATCCTCATTGTCACCTGTCCCAGTCACCCCTTCTGCCGGCGCTATTTCAAGTACTTTGACCTCAACCTGATTCTTGTCATATGCAACTCGGTG
>S7534_Prup3a
CTGCATTCGCCYATGTACTACTTCATCTGCTGTCTGGCCACATCGGACATGCTGGTGAGCGTCAGCAACCTTGTGGAGACCCTTTTCATGCGTCTGATAGAGCATGGGGTGCTGATCTTGGCGCAGGATACGATGCGCCACATGGATAACGTCATGGACATGCTGATCTGCAGCTCCTTTATGGCCTCKCTGTCCTTTYTGGGGGTCATCGCCGTCGACCGCTACATCACCATCTTTTACGCCTTGCGGTACCACAGCATCATGACCATCCAACGGGCCGTCGTCATCATTGTGGCCATCTGGGTGGTCAGCATGAGCGCTAGCACCATCTTCATCGCTTACGATGACCACAAGGCCGTGATCCTGTGCCTCTTGACTTATTTGCTCTTCATGCTCACTGTCATCATGGGGCTGTACATCCACATGTTCATGCTGGCCCGCCGACACGCCCGGACRATCTCCCGGATGCAGAGGAAACACACTGCCCCTCCGGTGACTAGCATGAAGGGGGCCATTACCCTCACCATCCTACTGGGGGTCTTCTTYGTCTGCTGGGGGCCTTTCTTCCTCCACCTGATCCTCATTGTCACCTGTCCCAGTCACCCCTTCTGCCGGCGCTATTTCAAGTACTTTGACCTCAACCTGATTCTTGTCATATGCAACTCGGTG
>S7543_Prup3a
CTGCATTCGCCCATGTACTACTTCATCTGCTGTCTGGCCACATCGGACATGCTGGTGAGCGTCAGCAACCTTGTGGAGACCCTTTTCATGCGTCTGATAGAGCACGGGGTGYTGATCTTGGCGCAGGATACGATGCGCCACATGGATAACGTCATGGACATGCTGATCTGCAGCTCCTTTATGGCCTCGCTGTCCTTTCTGGGGGTCATCGCCGTCGACCGCTACATCACCATCTTTTACGCCTTGCGGTACCACAGCATCATGACCATCCAACGGGCCGTCATCATCATTGTGGCCATCTGGGTGGTCAGCATGAGCGCTAGCACCATCTTCATCGCTTACGATGACCACAAGGCCGTGATCCTGTGCCTCTTGACTTATTTGCTCTTCATGCTCACTGTCATCATGGGGCTGTACATCCACATGTTCATGCTGGCCCGCCGACACGCCCGGACGATCTCCCGGATGCAGAGGAAACACACTGCCCCTCCGGTGACTAGCATGAAGGGGGCCATTACCCTCACCATCCTACTGGGGGTCTTCTTCGTCTGCTGGGGGCCTTTCTTCCTCCACCTGATCCTCATTGTCACCTGTCCCAGTCACCCCTTCTGCCGGCGCTATTTCAAGTACTTTGACCTCAACCTGATTCTTGTCATATGCAACTCGGTG
>S7553_Prup3a
CTGCATTCGCCCATGTACTACTTCATCTGCTGTCTGGCCACATCGGACATGCTGGTGAGCGTCAGCAACCTTGTGGAGACCCTTTTCATGCGTCTGATAGAGCACGGGGTGCTGATCTTGGCGCAGGATACGATGCGCCACATGGATAACGTCATGGACATGCTGATCTGCAGCTCCTTTATGGCCTCGCTGTCCTTTCTGGGGGTCATCGCCGTTGACCGCTACATCACCATCTTTTACGCCTTGCGGTACCACAGCATCATGACCATCCAACGGGCCGTCGTCATCATTGTGGCCATCTGGGTGGTCAGCATGAGCGCTAGCACCATCTTCATCGCTTACGATGACCACAAGGCCGTGATCCTGTGCCTCTTGACTTAYTTGCTCTTCATGCTCACTGTCATCATGGGGCTGTACATCCACATGTTCATGCTGGCCCGCCGACACGCCCGGACGATCTCCCGGATGCAGAGGAAACACACTGCCCCTCCGGTGACTAGCATGAAGGGGGCCATTACCCTCACCATYCTACTGGGGGTCTTCTTCGTCTGCTGGGGGCCTTTCTTCCTCCACCTGATCCTCATTGTCACCTGTCCCAGTCACCCCTTCTGCCGGCGCTATTTCAAGTACTTTGACCTCAACCTGATTCTTGTCATATGCAACTCGGTG
>S7565_Prup3a
CTGCATTCGCCCATGTACTACTTCATCTGCTGTCTGGCCACATCGGACATGCTGGTGAGCGTCAGCAACCTTGTGGAGACCCTTTTCATGCGTCTGATAGAGCACGGGGTGCTGATCTTGGCGCAGGATACGATGCGCCACATGGATAACGTCATGGACATGCTGATCTGCAGCTCCTTTATGGCCTCGCTGTCCTTTCTGGGGGTCATCGCCGTTGACCGCTACATCACCATCTTTTACGCCTTGCGGTACCACAGCATCATGACCATCCAACGGGCCGTCGTCATCATTGTGGCCATCTGGGTGGTCAGCATGAGCGCTAGCACCATCTTCATCGCTTACGATGACCACAAGGCCGTGATCCTGTGCCTCTTGACTTATTTGCTCTTCATGCTCACTGTCATCATGGGGCTGTACATCCACATGTTCATGCTGGCCCGCCAACACGCCCGGACGATCTCCCGGATGCAGAGGAAACACACTGCCCCTCCGGTGACTAGCATGAAGGGGGCCATTACCCTCACCATTCTACTGGGGGTCTTCTTCGTCTGCTGGGGGCCTTTCTTCCTCCACCTGATCCTCATTGTCACCTGTCCCAGTCACCCCTTCTGCCGGCGCTATTTCAAGTACTTTGACCTCAACCTGATTCTTGTCATATGCAACTCNGTG
>S9018_Prup3a
CTGCANTCGCCCATGTACTACTTCATNTGCTGTCTGGCCACATCGGACATGCTGGTGAGCGTCAGCAACCTTGTGGAGACCCTTTTCATGCGTCTGATAGAGCATGGGGTGCTGATCTTGGCGCAGGATACGATGCGCCACATGGATAACGTCATGGACATGCTGATCTGCAGCTCCTTCATGGCCTCGCTGTCCTTTCTGGGGGTCATCGCCGTCGACCGCTACATCACCATCTTTTACGCCTTGCGGTACCACAGCATCATGACCATCCAACGGGCCGTCGTCATCATTGTGGCCATCTGGGTGGTCAGCATGAGCGCTAGCACCATCTTCATCGCTTACGATGACCACAAGGCCGTGATCCTGTGCCTCTTGACTTACTTGCTCTTCATGCTCACTGTCATCATGGGGCTGTACATCCACATGTTCATGCTGGCCCGCCGACATGCCCGGACGATCTCCCGGATGCAGAGGAAACACACTGCCCCTCCGGTGACTAGCATGAAGGGGGCCATTACCCTCACCATTCTACTGGGGGTCTTCTTCGTCTGCTGGGGGCCTTTCTTCCTCCACCTGATCCTCATTGTCACCTGTCCCAGTCACCCCTTCTGCCGGCGCTATTTCAAGTACTTTGACCTCAACCTGATTCTTGTCATATGCAACTCCGTG
>S6100_Prup3b
CTGCACTCGCCCATGTACTACTTCATCTGCTGTCTGGCCACATCGGACATGCTGGTGAGCGTCAGCAACCTTGTGGAGACCCTTTTCATGCGTCTGATAGAGCACGGGGTGCTGATCTTGGCGCAGGATACGATGCGCCACATGGATAACGTCATGGACATGCTGATCTGCAGCTCCTTTATGGCCTCGCTGTCCTTTCTGGGGGTCATCGCCGTCGACCGCTACATCACCATCTTTTACGCCTTGCGGTACCACAGCATCATGACCATCCAACGGGCTGTCATCATCATTGTGGCCATCTGGGTGGTCAGCATGAGCGCTAGCACCATCTTCATCGCTTACGATGACCACAAGGCCGTGATCCTGTGCCTCTTGACTTATTTGCTCTTCATGCTCACTGTCATCATGGGGCTGTACATCCACATGTTCATGCTGGCCCGCCGACACGCCCGGACGATCTCCCGGATGCAGAGGAAACACACTGCCCCTCCGGTGACTAGCATGAAGGGGGCCATTACCCTCACCATTCTACTGGGGGTCTTCTTCGTCTGCTGGGGGCCTTTCTTCCTCCACCTGATCCTCATTGTCACCTGTCCCAGTCACCCCTTCTGCCGGCGCTATTTCAAGTACTTTGACCTCAACCTGATTCTTGTCATATGCAACTCCGTG
>S7065_Prup3b
CTGCATTCGCCCATGTACTACTTCATCTGCTGTCTGGCCACATCGGACATGCTGGTGAGCGTCAGCAACCTTGTGGAGACCCTTTTCATGCGTCTGATAGAGCACGGGGTGYTGATCTTGGCGCAGGATACGATGCGCCACATGGATAACGTCATGGACATGCTGATCTGCAGCTCCTTTATGGCCTCGCTGTCCTTTCTGGGGGTCATCGCCGTCGACCGCTACATCACCATCTTTTACGCCTTGCGGTACCACAGCATCATGACCATCCAACGGGCCGTCATCATCATTGTGGCCATCTGGGTGGTCAGCATGAGCGCTAGCACCATCTTCATCGCTTACGATGACCACAAGGCCGTGATCCTGTGCCTCTTGACTTATTTGCTCTTCATGCTCACTGTCATCATGGGGCTGTACATCCACATGTTCATGCTGGCCCGCCGACACGCCCGGACGATCTCCCGGATGCAGAGGAAACACACTGCCCCTCCGGTGACTAGCATGAAGGGGGCCATTACCCTCACCATYCTACTGGGGGTCTTCTTCGTCTGCTGGGGGCCTTTCTTCCTCCACCTGATCCTCATTGTCACCTGTCCCAGTCACCCCTTCTGCCGGCGCTATTTCAAGTACTTTGACCTCAACCTGATTCTTGTCATATGCAACTCGGTG
>S7310_Prup3b
CTGCACTCGCCCATGTACTACTTCATCTGCTGTCTGGCCACATCGGACATGCTGGTGAGCGTCAGCAACCTTGTGGAGACCCTTTTCATGCGTCTGATAGAGCACGGGGTGCTGATCTTGGCGCAGGATACGATGCGCCACATGGATAACGTCATGGACATGCTGATCTGCAGCTCCTTTATGGCCTCGCTGTCCTTTCTGGGGGTCATCGCCGTCGACCGCTACATCACCATCTTTTACGCCTTGCGGTACCACAGCATCATGACCATCCAACGGGCCGTCATCATCATTGTGGCCATCTGGGTGGTCAGCATGAGCGCTAGCACCATCTTCATCGCTTACGATGACCACAAGGCCGTGATCCTGTGCCTCTTGACTTATTTGCTCTTCATGCTCACTGTCATCATGGGGCTGTACATCCACATGTTCATGCTGGCCCGCCGACACGCCCGGACGATCTCCCGGATGCAGAGGAAACACACTGCCCCTCCGGTGACTAGCATGAAGGGGGCCATTACCCTCACCATTCTACTGGGGGTCTTCTTCGTCTGCTGGGGGCCTTTCTTCCTCCACCTGATCCTCATTGTCACCTGTCCCAGTCACCCCTTCTGCCGGCGCTATTTCAAGTACTTTGACCTCAACCTGATTCTTGTCATATGCAACTCCGTG
>S7534_Prup3b
CTGCATTCGCCYATGTACTACTTCATCTGCTGTCTGGCCACATCGGACATGCTGGTGAGCGTCAGCAACCTTGTGGAGACCCTTTTCATGCGTCTGATAGAGCATGGGGTGCTGATCTTGGCGCAGGATACGATGCGCCACATGGATAACGTCATGGACATGCTGATCTGCAGCTCCTTTATGGCCTCKCTGTCCTTTYTGGGGGTCATCGCCGTCGACCGCTACATCACCATCTTTTACGCCTTGCGGTACCACAGCATCATGACCATCCAACGGGCCGTCGTCATCATTGTGGCCATCTGGGTGGTCAGCATGAGCGCTAGCACCATCTTCATCGCTTACGATGACCACAAGGCCGTGATCCTGTGCCTCTTGACTTATTTGCTCTTCATGCTCACTGTCATCATGGGGCTGTACATCCACATGTTCATGCTGGCCCGCCGACACGCCCGGACRATCTCCCGGATGCAGAGGAAACACACTGCCCCTCCGGTGACTAGCATGAAGGGGGCCATTACCCTCACCATCCTACTGGGGGTCTTCTTYGTCTGCTGGGGGCCTTTCTTCCTCCACCTGATCCTCATTGTCACCTGTCCCAGTCACCCCTTCTGCCGGCGCTATTTCAAGTACTTTGACCTCAACCTGATTCTTGTCATATGCAACTCGGTG
>S7543_Prup3b
CTGCATTCGCCCATGTACTACTTCATCTGCTGTCTGGCCACATCGGACATGCTGGTGAGCGTCAGCAACCTTGTGGAGACCCTTTTCATGCGTCTGATAGAGCACGGGGTGYTGATCTTGGCGCAGGATACGATGCGCCACATGGATAACGTCATGGACATGCTGATCTGCAGCTCCTTTATGGCCTCGCTGTCCTTTCTGGGGGTCATCGCCGTCGACCGCTACATCACCATCTTTTACGCCTTGCGGTACCACAGCATCATGACCATCCAACGGGCCGTCATCATCATTGTGGCCATCTGGGTGGTCAGCATGAGCGCTAGCACCATCTTCATCGCTTACGATGACCACAAGGCCGTGATCCTGTGCCTCTTGACTTATTTGCTCTTCATGCTCACTGTCATCATGGGGCTGTACATCCACATGTTCATGCTGGCCCGCCGACACGCCCGGACGATCTCCCGGATGCAGAGGAAACACACTGCCCCTCCGGTGACTAGCATGAAGGGGGCCATTACCCTCACCATTCTACTGGGGGTCTTCTTCGTCTGCTGGGGGCCTTTCTTCCTCCACCTGATCCTCATTGTCACCTGTCCCAGTCACCCCTTCTGCCGGCGCTATTTCAAGTACTTTGACCTCAACCTGATTCTTGTCATATGCAACTCGGTG
>S7553_Prup3b
CTGCATTCGCCCATGTACTACTTCATCTGCTGTCTGGCCACATCGGACATGCTGGTGAGCGTCAGCAACCTTGTGGAGACCCTTTTCATGCGTCTGATAGAGCACGGGGTGCTGATCTTGGCGCAGGATACGATGCGCCACATGGATAACGTCATGGACATGCTGATCTGCAGCTCCTTCATGGCCTCGCTGTCCTTTCTGGGGGTCATCGCCGTTGACCGCTACATCACCATCTTTTACGCCTTGCGGTACCACAGCATCATGACCATCCAACGGGCCGTCGTCATCATTGTGGCCATCTGGGTGGTCAGCATGAGCGCTAGCACCATCTTCATCGCTTACGATGACCACAAGGCCGTGATCCTGTGCCTCTTGACTTAYTTGCTCTTCATGCTCACTGTCATCATGGGGCTGTACATCCACATGTTCATGCTGGCCCGCCGACACGCCCGGACGATCTCCCGGATGCAGAGGAAACACACTGCCCCTCCGGTGACTAGCATGAAGGGGGCCATTACCCTCACCATYCTACTGGGGGTCTTCTTCGTCTGCTGGGGGCCTTTCTTCCTCCACCTGATCCTCATTGTCACCTGTCCCAGTCACCCCTTCTGCCGGCGCTATTTCAAGTACTTTGACCTCAACCTGATTCTTGTCATATGCAACTCGGTG
>S7565_Prup3b
CTGCANTCGCCCATGTACTACTTCATNTGCTGTCTGGCCACATCGGACATGCTGGTGAGCGTCAGCAACCTTGTGGAGACCCTTTTCATGCGTCTGATAGAGCATGGGGTGCTGATCTTGGCGCAGGATACGATGCGCCACATGGATAACGTCATGGACATGCTGATCTGCAGCTCCTTCATGGCCTCGCTGTCCTTTCTGGGGGTCATCGCCGTTGACCGCTACATCACCATCTTTTACGCCTTGCGGTACCACAGCATCATGACCATCCAACGGGCCGTCGTCATCATTGTGGCCATCTGGGTGGTCAGCATGAGCGCTAGCACCATCTTCATCGCTTACGATGACCACAAGGCCGTGATCCTGTGCCTCTTGACTTATTTGCTCTTCATGCTCACTGTCATCATGGGGCTGTACATCCACATGTTCATGCTGGCCCGCCGACACGCCCGGACGATCTCCCGGATGCAGAGGAAACACACTGCCCCTCCGGTGACTAGCATGAAGGGGGCCATTACCCTCACCATTCTACTGGGGGTCTTCTTCGTCTGCTGGGGGCCTTTCTTCCTCCACCTGATCCTCATTGTCACCTGTCCCAGTCACCCCTTCTGCCGGCGCTATTTCAAGTACTTTGACCTCAACCTGATTCTTGTCATATGCAACTCGGTG
>S9018_Prup3b
CTGCANTCGCCCATGTACTACTTCATNTGCTGTCTGGCCACATCGGACATGCTGGTGAGCGTCAGCAACCTTGTGGAGACCCTTTTCATGCGTCTGATAGAGCATGGGGTGCTGATCTTGGCGCAGGATACGATGCGCCACATGGATAACGTCATGGACATGCTGATCTGCAGCTCCTTCATGGCCTCGCTGTCCTTTCTGGGGGTCATCGCCGTCGACCGCTACATCACCATCTTTTACGCCTTGCGGTACCACAGCATCATGACCATCCAACGGGCCGTCGTCATCATTGTGGCCATCTGGGTGGTCAGCATGAGCGCTAGCACCATCTTCATCGCTTACGATGACCACAAGGCCGTGATCCTGTGCCTCTTGACTTACTTGCTCTTCATGCTCACTGTCATCATGGGGCTGTACATCCACATGTTCATGCTGGCCCGCCGACACGCCCGGACGATCTCCCGGATGCAGAGGAAACACACTGCCCCTCCGGTGACTAGCATGAAGGGGGCCATTACCCTCACCATTCTACTGGGGGTCTTCTTCGTCTGCTGGGGGCCTTTCTTCCTCCACCTGATCCTCATTGTCACCTGTCCCAGTCACCCCTTCTGCCGGCGCTATTTCAAGTACTTTGACCTCAACCTGATTCTTGTCATATGCAACTCCGTG
>S6132_Prup4a
CTGCACTCACCCATGTACTACTTCATCTGCTGTCTGGCCACATCGGACATGCTGGTGAGCGTCAGCAACCTTGTGGAGACCCTTTTCATGCGTCTGATAGAGCACGGGGTGCTGATCTTGGCGCAGGATACGATGCGCCACATGGATAACGTCATGGACATGCTGATYTGCAGCTCCTTCATGGCCTCGCTGTCCTTTCTGGGGGTCATCGCCGTCGACCGCTACATCACCATCTTTTACGCCTTGCGGTACCACAGCATCATGACCATCCAACGGGCCGTCGTCATCATTGTGGCCATCTGGGTGGTCAGCATGAGCGCTAGCACCATCTTCATCGCTTACGATGACCACAAGGCCGTGATCCTGTGCCTCTTGACTTATTTGCTCTTCATGCTCACTGTCATCATGGGGCTGTACATCCACATGTTCATGCTGGCCCGCCGACACGCCCGGACGATCTCCCGGATGCAGAGGAAACACACTGCCCCTCCGGTGACTAGCATGAAGGGGGCCATTACCCTCACCATCCTRCTGGGGGTCTTCTTCGTCTGCTGGGGGCCTTTCTTCCTCCACCTGATCCTCATTGTCACCTGTCCCAGTCACCCCTTCTGCCGGCGCTATTTCAAGTACTTTGACCTCAACCTGATTCTTGTCATATGCAACTCGGTG
>S7158_Prup4a
CTGCACTCGCCCATGTACTACTTCATCTGCTGTCTGGCCACATCGGACATGCTGGTGAGCGTCAGCAACCTTGTGGAGACCCTTTTCATGCGTCTAATAGAGCACGGGGTGCTGATCTTGGCGCAGGACACGATGCGCCACATGGATAATGTCATGGACATGCTGATCTGCAGCTCCTTCATGGCCTCGCTGTCCTTTCTGGGGGTCATCGCCGTTGACCGCTACATCACCATCTTTTACGCCTTGCGGTACCACAGCATCATGACCATCCAACGGGCCGTCGTCATCATTGTGGCCATCTGGGTGGTCAGCATGAGTGCTAGCACCATCTTCATCGCTTACGATGACCACAAGGCCGTGATCCTGTGCCTCTTGACTTATTTGCTCTTCATGCTCACTGTCATCATGGGGCTGTACATCCACATGTTCATGCTGGCCCGCCGACATGCCCGGACGATCTCCCGGATGCAGAGGAAACACACTGCCCCTCCGGTGACTAGCATGAAGGGGGCCATTACCCTCACCATTCTACTGGGGGTCTTCTTCGTCTGCTGGGGGCCTTTCTTCCTCCACCTGATCCTCATTGTCACCTGTCCCAGTCACCCCTTCTGCCGGCGCTATTTCAAGTACTTTGACCTCAACCTGATTCTTGTCATATGCAACTCGGTG
>S7182_Prup4a
CTGCACTCGCCCATGTACTACTTCATCTGCTGTCTGGCCACATCGGACATGCTGGTGAGCGTCAGCAACCTTGTGGAGACCCTTTTCATGCGTCTAATAGAGCACGGGGTGCTGATCTTGGCGCAGGACACGATGCGCCACATGGATAATGTCATGGACATGCTGATCTGCAGCTCCTTCATGGCCTCGCTGTCCTTTCTGGGGGTCATCGCCGTTGACCGCTACATCACCATCTTTTACGCCTTGCGGTACCACAGCATCATGACCATCCAACGGGCCGTCGTCATCATTGTGGCCATCTGGGTGGTCAGCATGAGTGCTAGCACCATCTTCATCGCTTACGATGACCACAAGGCCGTGATCCTGTGCCTCTTGACTTATTTGCTCTTCATGCTCACTGTCATCATGGGGCTGTACATCCACATGTTCATGCTGGCCCGCCGACATGCCCGGACGATCTCCCGGATGCAGAGGAAACACACTGCCCCTCCGGTGACTAGCATGAAGGGGGCCATTACCCTCACCATTCTACTGGGGGTCTTCTTCGTCTGCTGGGGGCCTTTCTTCCTCCACCTGATCCTCATTGTCACCTGTCCCAGTCACCCCTTCTGCCGGCGCTATTTCAAGTACTTTGACCTCAACCTGATTCTTGTCATATGCAACTCGGTG
>S7249_Prup4a
CTGCANTCNCCCATGTACTACTTCATCTGCTGTCTGGCCACATCGGACATGCTGGTGAGCGTCAGCAACCTTGTGGAGACCCTTTTCATGCGTCTGATAGAGCACGGGGTGCTGATCTTGGCGCAGGACACGATGCGCCACATGGATAATGTCATGGACATGCTGATCTGCAGCTCCTTCATGGCCTCGCTGTCCTTTCTGGGGGTCATCGCCGTTGACCGCTACATCACCATCTTTTACGCCTTGCGGTACCACAGCATCATGACCATCCAACGGGCCGTCGTCATCATTGTGGCCATCTGGGTGGTCAGCATGAGTGCTAGCACCATCTTCATCGCTTACGATGACCACAAGGCCGTGATCCTGTGCCTCTTGACTTACTTGCTCTTCATGCTCACTGTCATCATGGGGCTGTACATCCACATGTTCATGCTGGCCCGCCGACACGCCCGGACGATCTCCCGGATGCAGAGGAAACACACTGCCCCTCCGGTGACTAGCATGAAGGGGGCCATTACCCTCACCATTCTACTGGGGGTCTTCTTCGTCTGCTGGGGGCCTTTCTTCCTCCACCTGATCCTCATTGTCACCTGTCCCAGTCACCCCTTCTGCCGGCGCTATTTCAAGTACTTTGACCTCAACCTGATTCTTGTCATATGCAACTCNGTG
>S7251_Prup4a
CTGCACTCGCCCATGTACTACTTCATCTGCTGTCTGGCCACATCGGACATGCTGGTRAGCGTCAGCAACCTTGTGGAGACCCTTTTCATGCGTCTRATAGAGCATGGGGTGCTGATCTTGGCRCAGGATACGATGCGCCACATGGATAACGTCATGGACATGCTGATCTGCAGCTCCTTTATGGCCTCGCTGTCCTTTCTGGGGGTCATCGCCGTCGACCGCTACATCACCATCTTTTACGCCTTGCGGTACCACAGCATCATGACCATCCAACGGGCCGTCGTCATCATTGTGGCCATCTGGGTGGTCAGCATGAGYGCTAGCACCATCTTCATCGCTTACGATGACCACAAGGCCGTGATCCTGTGCCTCTTGACTTATTTGCTCTTCATGCTCACTGTCATCATGGGGCTGTACATCCACATGTTCATGCTGGCCCGCCGACAYGCCCGGACGATCTCCCGGATGCAGAGGAAACACACTGCCCCTCCGGTGACTAGCATGAAGGGGGCCATTACCCTCACCATTCTACTGGGGGTCTTCTTCGTCTGCTGGGGGCCTTTCTTCCTCCACCTGATCCTCATTGTCACCTGTCCCAGTCACCCCTTCTGCCGGCGCTATTTCAAGTACTTTGACCTCAACCTGATTCTTGTCATATGCAACTCGGTG
>S7255_Prup4a
CTGCATTCACCCATGTACTACTTCATCTGCTGTCTGGCCACATCGGACATGCTGGTGAGCGTCAGCAACCTTGTGGAGACCCTTTTCATGCGTCTAATAGAGCACGGGGTGCTGATCTTGGCGCAGGACACGATGCGCCACATGGATAATGTCATGGACATGCTGATCTGCAGCTCCTTCATGGCCTCGCTGTCCTTTCTGGGGGTCATCGCCGTTGACCGCTACATCACCATCTTTTACGCCTTGCGGTACCACAGCATCATGACCATCCAACGGGCCGTCGTCATCATTGTGGCCATCTGGGTGGTCAGCATGAGTGCTAGCACCATCTTCATCGCTTACGATGACCACAAGGCCGTGATCCTGTGCCTCTTGACTTATTTGCTCTTCATGCTCACTGTCATCATGGGGCTGTACATCCACATGTTCATGCTGGCCCGCCGACATGCCCGGACGATCTCCCGGATGCAGAGGAAACACACTGCCCCTCCGGTGACTAGCATGAAGGGGGCCATTACCCTCACCATTCTACTGGGGGTCTTCTTTGTCTGCTGGGGGCCTTTCTTCCTCCACCTGATCCTCATTGTCACCTGTCCCAGTCACCCCTTCTGCCGGCGCTATTTCAAGTACTTTGACCTCAACCTGATTCTTGTCATATGCAACTCGGTG
>S7462_Prup4a
CTGCACTCGCCCATGTACTACTTCATCTGCTGTCTGGCCACATCGGACATGCTGGTGAGCGTCAGCAACCTTGTGGAGACCCTTTTCATGCGTCTAATAGAGCACGGGGTGCTGATCTTGGCGCAGGACACGATGCGCCACATGGATAATGTCATGGACATGCTGATCTGCAGCTCCTTCATGGCCTCGCTGTCCTTTCTGGGGGTCATCGCCGTTGACCGCTACATCACCATCTTTTACGCCTTGCGGTACCACAGCATCATGACCATCCAACGGGCCGTCGTCATCATTGTGGCCATCTGGGTGGTCAGCATGAGTGCTAGCACCATCTTCATCGCTTACGATGACCACAAGGCCGTGATCCTGTGCCTCTTGACTTATTTGCTCTTCATGCTCACTGTCATCATGGGGCTGTACATCCACATGTTCATGCTGGCCCGCCGACATGCCCGGACGATCTCCCGGATGCAGAGGAAACACACTGCCCCTCCGGTGACTAGCATGAAGGGGGCCATTACCCTCACCATTCTACTGGGGGTCTTCTTCGTCTGCTGGGGGCCTTTCTTCCTCCACCTGATCCTCATTGTCACCTGTCCCAGTCACCCCTTCTGCCGGCGCTATTTCAAGTACTTTGACCTCAACCTGATTCTTGTCATATGCAACTCGGTG
>S7742_Prup4a
CTGCACTCGCCCATGTACTACTTCATCTGCTGTCTGGCCACATCGGACATGCTGGTGAGCGTCAGCAACCTTGTGGAGACCCTTTTCATGCGTCTAATAGAGCACGGGGTGCTGATCTTGGCGCAGGACACGATGCGCCACATGGATAATGTCATGGACATGCTGATCTGCAGCTCCTTCATGGCCTCGCTGTCCTTTCTGGGGGTCATCGCCGTTGACCGCTACATCACCATCTTTTACGCCTTGCGGTACCACAGCATCATGACCATCCAACGGGCCGTCGTCATCATTGTGGCCATCTGGGTGGTCAGCATGAGTGCTAGCACCATCTTCATCGCTTACGATGACCACAAGGCCGTGATCCTGTGCCTCTTGACTTATTTGCTCTTCATGCTCACTGTCATCATGGGGCTGTACATCCACATGTTCATGCTGGCCCGCCGACATGCCCGGACGATCTCCCGGATGCAGAGGAAACACACTGCCCCTCCGGTGACTAGCATGAAGGGGGCCATTACCCTCACCATTCTACTGGGGGTCTTCTTCGTCTGCTGGGGGCCTTTCTTCCTCCACCTGATCCTCATTGTCACCTGTCCCAGTCACCCCTTCTGCCGGCGCTATTTCAAGTACTTTGACCTCAACCTGATTCTTGTCATATGCAACTCGGTG
>S6132_Prup4b
CTGCACTCACCCATGTACTACTTCATCTGCTGTCTGGCCACATCGGACATGCTGGTGAGCGTCAGCAACCTTGTGGAGACCCTTTTCATGCGTCTAATAGAGCACGGGGTGCTGATCTTGGCGCAGGACACGATGCGCCACATGGATAATGTCATGGACATGCTGATYTGCAGCTCCTTCATGGCCTCGCTGTCCTTTCTGGGGGTCATCGCCGTTGACCGCTACATCACCATCTTTTACGCCTTGCGGTACCACAGCATCATGACCATCCAACGGGCCGTCGTCATCATTGTGGCCATCTGGGTGGTCAGCATGAGTGCTAGCACCATCTTCATCGCTTACGATGACCACAAGGCCGTGATCCTGTGCCTCTTGACTTATTTGCTCTTCATGCTCACTGTCATCATGGGGCTGTACATCCACATGTTCATGCTGGCCCGCCGACATGCCCGGACGATCTCCCGGATGCAGAGGAAACACACTGCCCCTCCGGTGACTAGCATGAAGGGGGCCATTACCCTCACCATTCTRCTGGGGGTCTTCTTCGTCTGCTGGGGGCCTTTCTTCCTCCACCTGATCCTCATTGTCACCTGTCCCAGTCACCCCTTCTGCCGGCGCTATTTCAAGTACTTTGACCTCAACCTGATTCTTGTCATATGCAACTCGGTG
>S7158_Prup4b
CTGCACTCGCCCATGTACTACTTCATCTGCTGTCTGGCCACATCGGACATGCTGGTGAGCGTCAGCAACCTTGTGGAGACCCTTTTCATGCGTCTAATAGAGCACGGGGTGCTGATCTTGGCGCAGGACACGATGCGCCACATGGATAATGTCATGGACATGCTGATCTGCAGCTCCTTCATGGCCTCGCTGTCCTTTCTGGGGGTCATCGCCGTTGACCGCTACATCACCATCTTTTACGCCTTGCGGTACCACAGCATCATGACCATCCAACGGGCCGTCGTCATCATTGTGGCCATCTGGGTGGTCAGCATGAGTGCTAGCACCATCTTCATCGCTTACGATGACCACAAGGCCGTGATCCTGTGCCTCTTGACTTATTTGCTCTTCATGCTCACTGTCATCATGGGGCTGTACATCCACATGTTCATGCTGGCCCGCCGACATGCCCGGACGATCTCCCGGATGCAGAGGAAACACACTGCCCCTCCGGTGACTAGCATGAAGGGGGCCATTACCCTCACCATTCTACTGGGGGTCTTCTTCATCTGCTGGGGGCCTTTCTTCCTCCACCTGATCCTCATTGTCACCTGTCCCAGTCACCCCTTCTGCCGGCGCTATTTCAAGTACTTTGACCTCAACCTGATTCTTGTCATATGCAACTCGGTG
>S7182_Prup4b
CTGCACTCGCCCATGTACTACTTCATCTGCTGTCTGGCCACATCGGACATGCTGGTGAGCGTCAGCAACCTTGTGGAGACCCTTTTCATGCGTCTAATAGAGCACGGGGTGCTGATCTTGGCGCAGGACACGATGCGCCACATGGATAATGTCATGGACATGCTGATCTGCAGCTCCTTCATGGCCTCGCTGTCCTTTCTGGGGGTCATCGCCGTTGACCGCTACATCACCATCTTTTACGCCTTGCGGTACCACAGCATCATGACCATCCAACGGGCCGTCGTCATCATTGTGGCCATCTGGGTGGTCAGCATGAGTGCTAGCACCATCTTCATCGCTTACGATGACCACAAGGCCGTGATCCTGTGCCTCTTGACTTATTTGCTCTTCATGCTCACTGTCATCATGGGGCTGTACATCCACATGTTCATGCTGGCCCGCCGACATGCCCGGACGATCTCCCGGATGCAGAGGAAACACACTGCCCCTCCGGTGACTAGCATGAAGGGGGCCATTACCCTCACCATTCTACTGGGGGTCTTCTTCGTCTGCTGGGGGCCTTTCTTCCTCCACCTGATCCTCATTGTCACCTGTCCCAGTCACCCCTTCTGCCGGCGCTATTTCAAGTACTTTGACCTCAACCTGATTCTTGTCATATGCAACTCGGTG
>S7249_Prup4b
CTGCANTCGCCCATGTACTACTTCATCTGCTGTCTGGCCACATCGGACATGCTGGTGAGCGTCAGCAACCTTGTGGAGACCCTTTTCATGCGTCTGATAGAGCATGGGGTGCTGATCTTGGCGCAGGATACGATGCGCCACATGGATAACGTCATGGACATGCTGATCTGCAGCTCCTTTATGGCCTCGCTGTCCTTTCTGGGGGTCATCGCCGTCGACCGCTACATCACCATCTTTTACGCCTTGCGGTACCACAGCATCATGACCATCCAACGGGCCGTCGTCATCATTGTGGCCATCTGGGTGGTCAGCATGAGCGCTAGCACCATCTTCATCGCTTACGATGACCACAAGGCCGTGATCCTGTGCCTCTTGACTTATTTGCTCTTCATGCTCACTGTCATCATGGGGCTGTACATCCACATGTTCATGCTGGCCCGCCGACACGCCCGGACGATCTCCCGGATGCAGAGGAAACACACTGCCCCTCCGGTGACTAGCATGAAGGGGGCCATTACCCTCACCATCCTACTGGGGGTCTTCTTCGTCTGCTGGGGGCCTTTCTTCCTCCACCTGATCCTCATTGTCACCTGTCCCAGTCACCCCTTCTGCCGGCGCTATTTCAAGTACTTTGACCTCAACCTGATTCTTGTCATATGCAACTCGGTG
>S7251_Prup4b
CTGCACTCGCCCATGTACTACTTCATCTGCTGTCTGGCCACATCGGACATGCTGGTRAGCGTCAGCAACCTTGTGGAGACCCTTTTCATGCGTCTRATAGAGCACGGGGTGCTGATCTTGGCRCAGGATACGATGCGCCACATGGATAACGTCATGGACATGCTGATCTGCAGCTCCTTTATGGCCTCGCTGTCCTTTCTGGGGGTCATCGCCGTCGACCGCTACATCACCATCTTTTACGCCTTGCGGTACCACAGCATCATGACCATCCAACGGGCCGTCGTCATCATTGTGGCCATCTGGGTGGTCAGCATGAGYGCTAGCACCATCTTCATCGCTTACGATGACCACAAGGCCGTGATCCTGTGCCTCTTGACTTACTTGCTCTTCATGCTCACTGTCATCATGGGGCTGTACATCCACATGTTCATGCTGGCCCGCCGACAYGCCCGGACGATCTCCCGGATGCAGAGGAAACACACTGCCCCTCCGGTGACTAGCATGAAGGGGGCCATTACCCTCACCATTCTACTGGGGGTCTTCTTCGTCTGCTGGGGGCCTTTCTTCCTCCACCTGATCCTCATTGTCACCTGTCCCAGTCACCCCTTCTGCCGGCGCTATTTCAAGTACTTTGACCTCAACCTGATTCTTGTCATATGCAACTCNGTG
>S7255_Prup4b
CTGCATTCACCCATGTACTACTTCATCTGCTGTCTGGCCACATCGGACATGCTGGTGAGCGTCAGCAACCTTGTGGAGACCCTTTTCATGCGTCTAATAGAGCACGGGGTGCTGATCTTGGCGCAGGACACGATGCGCCACATGGATAATGTCATGGACATGCTGATCTGCAGCTCCTTCATGGCCTCGCTGTCCTTTCTGGGGGTCATCGCCGTTGACCGCTACATCACCATCTTTTACGCCTTGCGGTACCACAGCATCATGACCATCCAACGGGCCGTCGTCATCATTGTGGCCATCTGGGTGGTCAGCATGAGTGCTAGCACCATCTTCATCGCTTACGATGACCACAAGGCCGTGATCCTGTGCCTCTTGACTTATTTGCTCTTCATGCTCACTGTCATCATGGGGCTGTACATCCACATGTTCATGCTGGCCCGCCGACATGCCCGGACGATCTCCCGGATGCAGAGGAAACACACTGCCCCTCCGGTGACTAGCATGAAGGGGGCCATTACCCTCACCATTCTACTGGGGGTCTTCTTTGTCTGCTGGGGGCCTTTCTTCCTCCACCTGATCCTCATTGTCACCTGTCCCAGTCACCCCTTCTGCCGGCGCTATTTCAAGTACTTTGACCTCAACCTGATTCTTGTCATATGCAACTCGGTG
>S7462_Prup4b
CTGCACTCGCCCATGTACTACTTCATCTGCTGTCTGGCCACATCGGACATGCTGGTGAGCGTCAGCAACCTTGTGGAGACCCTTTTCATGCGTCTAATAGAGCACGGGGTGCTGATCTTGGCGCAGGACACGATGCGCCACATGGATAATGTCATGGACATGCTGATCTGCAGCTCCTTCATGGCCTCGCTGTCCTTTCTGGGGGTCATCGCCGTTGACCGCTACATCACCATCTTTTACGCCTTGCGGTACCACAGCATCATGACCATCCAACGGGCCGTCGTCATCATTGTGGCCATCTGGGTGGTCAGCATGAGTGCTAGCACCATCTTCATCGCTTACGATGACCACAAGGCCGTGATCCTGTGCCTCTTGACTTATTTGCTCTTCATGCTCACTGTCATCATGGGGCTGTACATCCACATGTTCATGCTGGCCCGCCGACATGCCCGGACGATCTCCCGGATGCAGAGGAAACACACTGCCCCTCCGGTGACTAGCATGAAGGGGGCCATTACCCTCACCATTCTACTGGGGGTCTTCTTCGTCTGCTGGGGGCCTTTCTTCCTCCACCTGATCCTCATTGTCACCTGTCCCAGTCACCCCTTCTGCCGGCGCTATTTCAAGTACTTTGACCTCAACCTGATTCTTGTCATATGCAACTCGGTG
>S7742_Prup4b
CTGCACTCGCCCATGTACTACTTCATCTGCTGTCTGGCCACATCGGACATGCTGGTGAGCGTCAGCAACCTTGTGGAGACCCTTTTCATGCGTCTAATAGAGCACGGGGTGCTGATCTTGGCGCAGGACACGATGCGCCACATGGATAATGTCATGGACATGCTGATCTGCAGCTCCTTCATGGCCTCGCTGTCCTTTCTGGGGGTCATCGCCGTTGACCGCTACATCACCATCTTTTACGCCTTGCGGTACCACAGCATCATGACCATCCAACGGGCCGTCGTCATCATTGTGGCCATCTGGGTGGTCAGCATGAGTGCTAGCACCATCTTCATCGCTTACGATGACCACAAGGCCGTGATCCTGTGCCTCTTGACTTATTTGCTCTTCATGCTCACTGTCATCATGGGGCTGTACATCCACATGTTCATGCTGGCCCGCCGACATGCCCGGACAATCTCCCGGATGCAGAGGAAACACACTGCCCCTCCGGTGACTAGCATGAAGGGGGCCATTACCCTCACCATTCTACTGGGGGTCTTCTTCGTCTGCTGGGGGCCTTTCTTCCTCCACCTGATCCTCATTGTCACCTGTCCCAGTCACCCCTTCTGCCGGCGCTATTTCAAGTACTTTGACCTCAACCTGATTCTTGTCATATGCAACTCGGTG
>S7159b_Prup5a
CTGCANTCGCCCATGTACTACTTCATGTGCTGTCTGGCCACATCGGACATGCTGGTGAGCGTCAGCAACCTTGTGGAGACCCTTTTCATGCGTCTGATAGAGCACGGGGTGCTGATCTTGGCGCAGGACACGATGCGCCACATGGATAATGTCATGGACATGCTGATCTGCAGCTCCTTCATGGCCTCGCTGTCCTTTCTGGGGGTCATCGCCGTTGACCGCTACATCACCATCTTTTACGCCTTGCGGTACCACAGCATCATGACCATCCAACGGGCCGTCGTCATCATTGTGGCCATCTGGGTGGTCAGCATGAGTGCTAGCACCATCTTCATCGCTTACGATGACCACAAGGCCGTGATCCTGTGCCTCTTGACTTATTTGCTCTTCATGCTCACTGTCATCATGGGGCTGTACATCCACATGTTCATGCTGGCCCGCCGACATGCCCGGACGATCTCCCGGATGCAGAGGAAACACACTGCCCCTCCGGTGACTAGCATGAAGGGGGCCATTACCCTCACCATTCTACTGGGGGTCTTCTTCGTCTGCTGGGGGCCTTTCTTCCTCCACCTGATCCTCATTGTCACCTGTCCCAGTCACCCCTTCTGCCGGCGCTATTTCAAGTACTTTGACCTCAACCTGATTCTTGTCATATGCAACTCGGTG
>S7161b_Prup5a
CTGCANTCGCCCATGTACTACTTCATCTGCTGTCTGGCCACATCGGACATGCTGGTGAGCGTCAGCAACCTTGTGGAGACCCTTTTCATGCGTCTGATAGAGCACGGGGTGCTGATCTTGGCGCAGGACACGATGCGCCACATGGATAATGTCATGGACATGCTGATCTGCAGCTCCTTCATGGCCTCGCTGTCCTTTCTGGGGGTCATYGCCGTTGACCGCTACATCACCATCTTTTAYGCCTTGCGGTACCACAGCATCATGACCATCCAACGGGCCGTCGTCATCATTGTGGCCATCTGGGTGGTCAGCATGAGTGCTAGCACCATCTTCATCGCTTACGATGACCACAAGGCCGTGATCCTGTGCCTCTTGACTTATTTGCTCTTCATGCTCACTGTCATCATGGGGCTGTACATCCACATGTTCATGCTGGCCCGCCGACATGCCCGGACGATCTCCCGGATGCAGAGGAAACACACTGCCCCTCCGGTGACTAGCATGAAGGGGGCCATTACCCTCACCATTCTACTGGGGGTCTTCTTCGTCTGCTGGGGGCCTTTCTTCCTCCACCTGATCCTCATTGTCACCTGTCCCAGTCACCCCTTCTGCCGGCGCTATTTCAAGTACTTTGACCTCAACCTGATTCTTGTCATATGCAACTCGGTG
>S7191_Prup5a
CTGCACTCGCCCATGTACTACTTCATCTGCTGTCTGGCCACATCGGACATGCTGGTGAGCGTCAGCAACCTTGTGGAGACCCTTTTCATGCGTCTGATAGAGCATGGGGTGCTGATCTTGGCGCAGGATACGATGCGCCACATGGATAACGTCATGGACATGCTGATCTGCAGCTCCTTTATGGCCTCGCTGTCCTTTCTGGGGGTCATCGCCGTCGACCGCTACATCACCATCTTTTACGCCTTGCGGTACCACAGCATCATGACCATCCAACGGGCCGTCGTCATCATTGTGGCCATCTGGGTGGTCAGCATGAGTGCTAGCACCATCTTCATCGCTTACGATGACCACAAGGCCGTGATCCTGTGCCTCTTGACTTATTTGCTCTTCATGCTCACTGTCATCATGGGGCTGTACATCCACATGTTCATGCTGGCCCGCCGACACGCCCGGACGATCTCCCGGATGCAGAGGAAACACACTGCCCCTCCGGTGACTAGCATGAAGGGGGCCATTACCCTCACCATTCTACTGGGGGTCTTCTTCGTCTGCTGGGGGCCTTTCTTCCTCCACCTGATCCTCATTGTCACCTGTCCCAGTCACCCCTTCTGCCGGCGCTATTTCAAGTACTTTGACCTCAACCTGATTCTTGTCATATGCAACTCGGTG
>S7196_Prup5a
CTGCATTCGCCCATGTACTACTTCATCTGCTGTCTGGCCACATCGGACATGCTGGTGAGCGTCAGCAACCTTGTGGAGACCCTTTTCATGCGTCTGATAGAGCATGGGGTGCTGATCTTGGCGCAGGATACGATGCGCCACATGGATAACGTCATGGACATGCTGATCTGCAGCTCCTTTATGGCCTCGCTRTCCTTTCTGGGGGTCATCGCCGTCGACCGCTACATCACCATCTTTTACGCCTTGCGGTACCACAGCATCATGACCATCCAACGGGCCGTCGTCATCATTGTGGCCATCTGGGTGGTCAGCATGAGCGCTAGCACCATCTTCATCGCTTACGATGACCACAAGGCCGTGATCCTGTGCCTCTTGACTTATTTGCTCTTCATGCTCACTGTCATCATGGGGCTGTACATCCACATGTTCATGCTGGCCCGCCGACACGCCCGGACGATCTCCCGGATGCAGAGGAAACACACTGCCCCTCCGGTGACTAGCATGAAGGGGGCCATTACCCTCACCATTCTACTGGGGGTCTTCTTCGTCTGCTGGGGGCCTTTCTTCCTCCACCTGATCCTCATTGTCACCTGTCCCAGTCACCCCTTCTGCCGGCGCTATTTCAAGTACTTTGACCTCAACCTGATTCTTGTCATATGCAACTCGGTG
>S7159b_Prup5b
CTGCACTCGCCCATGTACTACTTCATGTGCTGTCTGGCCACATCGGACATGCTGGTGAGCGTCAGCAACCTTGTGGAGACCCTTTTCATGCGTCTGATAGAGCATGGGGTGCTGATCTTGGCGCAGGATACGATGCGCCACATGGATAACGTCATGGACATGCTGATCTGCAGCTCCTTTATGGCCTCGCTGTCCTTTCTGGGGGTCATCGCCGTCGACCGCTACATCACCATCTTTTACGCCTTGCGGTACCACAGCATCATGACCATCCAACGGGCCATCGTCATCATTGTGGCCATCTGGGTGGTCAGCATGAGTGCTAGCACCATCTTCATCGCTTACGATGACCACAAGGCCGTGATCCTGTGCCTCTTGACTTATTTGCTCTTCATGCTCACTGTCATCATGGGGCTGTACATCCACATGTTCATGCTGGCCCGCCGGCACGCCCGGACGATCTCCCGGATGCAGAGGAAACACACTGCCCCTCCGGTGACTAGCATGAAGGGGGCCATTACCCTCACCATTCTACTGGGGGTCTTCTTCGTCTGCTGGGGGCCTTTCTTCCTCCACCTGATCCTCATTGTCACCTGTCCCAGTCACCCCTTCTGCCGGCGCTATTTCAAGTACTTTGACCTCAACCTGATTCTTGTCATATGCAACTCGGTG
>S7161b_Prup5b
CTGCATTCGCCCATGTACTACTTCATCTGCTGTCTGGCCACATCGGACATGCTGGTGAGCGTCAGCAACCTTGTGGAGACCCTTTTCATGCGTCTGATAGAGCATGGGGTGCTGATCTTGGCGCAGGATACGATGCGCCACATGGATAACGTCATGGACATGCTGATCTGCAGCTCCTTTATGGCCTCGCTGTCCTTTCTGGGGGTCATYGCCGTCGACCGCTACATCACCATCTTTTAYGCCTTGCGGTACCACAGCATCATGACCATCCAACGGGCCGTCGTCATCATTGTGGCCATCTGGGTGGTCAGCATGAGCGCTAGCACCATCTTCATCGCTTACGATGACCACAAGGCCGTGATCCTGTGCCTCTTGACTTATTTGCTCTTCATGCTCACTGTCATCATGGGGCTGTACATCCACATGTTCATGCTGGCCCGCCGACACGCCCGGACGATCTCCCGGATGCAGAGGAAACACACTGCCCCTCCGGTGACTAGCATGAAGGGGGCCATTACCCTCACCATTCTACTGGGGGTCTTCTTCGTCTGCTGGGGGCCTTTCTTCCTCCACCTGATCCTCATTGTCACCTGTCCCAGTCACCCCTTCTGCCGGCGCTATTTCAAGTACTTTGACCTCAACCTGATTCTTGTCATATGCAACTCGGTG
>S7191_Prup5b
CTGCACTCGCCCATGTACTACTTCATCTGCTGTCTGGCCACATCGGACATGCTGGTGAGCGTCAGCAACCTTGTGGAGACCCTTTTCATGCGTCTGATAGAGCATGGGGTGCTGATCTTGGCGCAGGATACGATGCGCCACATGGATAACGTCATGGACATGCTGATCTGCAGCTCCTTTATGGCCTCGCTGTCCTTTCTGGGGGTCATCGCCGTCGACCGCTACATCACCATCTTTTACGCCTTGCGGTACCACAGCATCATGACCATCCAACGGGCCATCGTCATCATTGTGGCCATCTGGGTGGTCAGCATGAGTGCTAGCACCATCTTCATCGCTTACGATGACCACAAGGCCGTGATCCTGTGCCTCTTGACTTATTTGCTCTTCATGCTCACTGTCATCATGGGGCTGTACATCCACATGTTCATGCTGGCCCGCCGGCACGCCCGGACGATCTCCCGGATGCAGAGGAAACACACTGCCCCTCCGGTGACTAGCATGAAGGGGGCCATTACCCTCACCATTCTACTGGGGGTCTTCTTCGTCTGCTGGGGGCCTTTCTTCCTCCACCTGATCCTCATTGTCACCTGTCCCAGTCACCCCTTCTGCCGGCGCTATTTCAAGTACTTTGACCTCAACCTGATTCTTGTCATATGCAACTCGGTG
>S7196_Prup5b
CTGCANTCGCCCATGTACTACTTCATCTGCTGTCTGGCCACATCGGACATGCTGGTGAGCGTCAGCAACCTTGTGGAGACCCTTTTCATGCGTCTGATAGAGCACGGGGTGCTGATCTTGGCGCAGGATACGATGCGCCACATGGATAACGTCATGGACATGCTGATCTGCAGCTCCTTTATGGCCTCGCTRTCCTTTCTGGGGGTCATCGCCGTCGACCGCTACATCACCATCTTTTACGCCTTGCGGTACCACAGCATCATGACCATCCAACGGGCCGTCGTCATCATTGTGGCCATCTGGGTGGTCAGCATGAGCGCTAGCACCATCTTCATCGCTTACGATGACCACAAGGCCGTGATCCTGTGCCTCTTGACTTACTTGCTCTTCATGCTCACTGTCATCATGGGGCTGTACATCCACATGTTCATGCTGGCCCGCCGACACGCCCGGACGATCTCCCGGATGCAGAGGAAACACACTGCCCCTCCGGTGACTAGCATGAAGGGGGCCATTACCCTCACCATTCTACTGGGGGTCTTCTTCGTCTGCTGGGGGCCTTTCTTCCTCCACCTGATCCTCATTGTCACCTGTCCCAGTCACCCCTTCTGCCGGCGCTATTTCAAGTACTTTGACCTCAACCTGATTCTTGTCATATGCAACTCNGTG
>S7185_Prup6a
CTGCATTCGCCCATGTACTACTTCATCTGCTGTCTGGCCACATCGGACATGCTGGTGAGCGTCAGCAACCTTGTGGAGACCCTTTTCATGCGTCTGATAGAGCACGGGGTGCTGATCTTGGCGCAGGACACGATGCGCCACATGGACAACGTCATGGACATGCTGATCTGCAGCTCCTTTATGGCCTCGCTGTCCTTTCTGGGGGTCATCGCCGTTGACCGCTACATCACCATCTTTTACGCCTTGCGGTACCACAGCATCATGACCATCCAACGGGCCGTCGTCGTCATTGTGGCCATCTGGGTGGTCAGCATGAGCGCAAGCACCATCTTCATCGCTTACGATGACCACAAGGCCGTGATCCTGTGCCTCTTGACTTATTTGCTCTTCATGCTCACCGTCATCATGGGGCTGTACATCCACATGTTCATGCTGGCCCGCCGACACGCCCGGACGATCTCCCGGATGCAGAGGAAACACACCGCCCCTCCGGTGACTAGCATGAAGGGGGCCATTACCCTCACCATCCTGCTGGGGGTCTTCTTCGTCTGCTGGGGGCCTTTCTTCCTCCACCTGATCCTCATTGTCACCTGTCCCAGTCACCCCTTCTGCCGGCGCTATTTCAAGTACTTTGACCTCAACCTGATCCTTGTCATATGCAACTCGGTG
>S7203_Prup6a
CTGCATTCGCCCATGTACTACTTCATCTGCTGTYTGGCCACATCGGACATGCTGGTGAGCGTCAGCAACCTTGTGGAGACCCTTTTCATGCGTCTGATAGAGCACGGGGTGCTGATCTTGGCGCAGGACACGATGCGCCACATGGACAACGTCATGGACATGCTGATCTGCAGCTCCTTTATGGCCTCGCTGTCCTTTCTGGGGGTCATCGCCGTTGACCGCTACATCACCATCTTTTACGCCTTGCGGTACCACAGCATCATGACCATCCAACGGGCCGTCGTCGTCATTGTGGCCATCTGGGTGGTCAGCATGAGCGCAAGCACCATCTTCATCGCTTACGATGACCACAAGGCCGTGATCCTGTGCCTCTTGACTTATTTGCTCTTCATGCTCACCGTCATCATGGGGCTGTACATCCACATGTTCATGCTGGCCCGCCGACACGCCCGGACGATCTCCCGGATGCAGAGGAAACACACCGCCCCTCCGGTGACTAGCATGAAGGGGGCCATTACCCTCACCATCCTGCTGGGGGTCTTCTTCGTCTGCTGGGGGCCTTTCTTCCTCCACCTGATCCTCATTGTCACCTGTCCCAGTCACCCCTTCTGCCGGCGCTATTTCAAGTACTTTGACCTCAACCTGATCCTTGTCATATGCAACTCGGTG
>S7231_Prup6a
CTGCATTCGCCCATGTACTACTTCATCTGCTGTCTGGCCACATCGGACATGCTGGTGAGCGTCAGCAACCTTGTGGAGACCCTTTTCATGCGTCTGATAGAGCACGGGGTGCTGATCTTGGCGCAGGACACGATGCGCCACATGGACAACGTCATGGACATGCTGATCTGCAGCTCCTTTATGGCCTCGCTGTCCTTTCTGGGGGTCATCGCCGTTGACCGCTACATCACCATCTTTTACGCCTTGCGGTACCACAGCATCATGACCATCCAACGGGCCGTCGTCGTCATTGTGGCCATCTGGGTGGTCAGCATGAGCGCAAGCACCATCTTCATCGCTTACGATGACCACAAGGCCGTGATCCTGTGCCTCTTGACTTATTTGCTCTTCATGCTCACCGTCATCATGGGGCTGTACATCCACATGTTCATGCTGGCCCGCCGACACGCCCGGACGATCTCCCGGATGCAGAGGAAACACACCGCCCCTCCGGTGACTAGCATGAAGGGGGCCATTACCCTCACCATCCTGCTGGGGGTCTTCTTCGTCTGCTGGGGGCCTTTCTTCCTCCACCTGATCCTCATTGTCACCTGTCCCAGTCACCCCTTCTGCCGGCGCTATTTCAAGTACTTTGACCTCAACCTGATCCTTGTCATATGCAACTCGGTG
>S7813_Prup6a
CTGCACTCRCCCATGTACTACTTCATCTGCTGTCTGGCCCCATCGGACATGCTGGTGAGCGTCAGCAACCTTGTGGAGACCCTTTTCATGCGTCTGATAGAGCACGGGGTGCTGATCTTGGCGCAGGACACGATGCGCCACATGGACAACGTCATGGACATGCTGATCTGCAGCTCCTTTATGGCCTCGCTGTCCTTTCTGGGGGTCATCGCCGTTGACCGCTACATCACCATCTTTTACGCCTTGCGGTACCACAGCATCATGACCATCCAACGGGCCGTCGTCGTCATTGTGGCCATCTGGGTGGTCAGCATGAGCGCGAGCACCATCTTCATCGCTTACGATGACCACAAGGCCGTGATCCTGTGCCTCTTGACTTATTTGCTCTTCATGCTCACCGTCATCATGGGGCTGTACATCCACATGTTCATGCTGGCCCGCCGACACGCCCGGACGATCTCCCGGATGCAGAGGAAACACACCGCCCCTCCGGTGACTAGCATGAAGGGGGCCATTACCCTCACCATCCTGCTGGGGGTCTTCTTCGTCTGCTGGGGGCTTTTCTTCCTCCACCTGATCCTCATTGTCACCTGTCCCAGTCACCCCTTCTGCCGGCGCTATTTCAAGTACTTTGACCTCAACCTGATCCTTGTCATATGCAACTCGGTG
>S7185_Prup6b
CTGCATTCGCCCATGTACTACTTCATCTGCTGTCTGGCCACATCGGACATGCTGGTGAGCGTCAGCAACCTTGTGGAGACCCTTTTCATGCGTCTGATAGAGCACGGGGTGCTGATCTTGGCGCAGGACACGATGCGCCACATGGACAACGTCATGGACATGCTGATCTGCAGCTCCTTTATGGCCTCGCTGTCCTTTCTGGGGGTCATCGCCGTTGACCGCTACATCACCATCTTTTACGCCTTGCGGTACCACAGCATCATGACCATCCAACGGGCCGTCGTCGTCATTGTGGCCATCTGGGTGGTCAGCATGAGCGCAAGCACCATCTTCATCGCTTACGATGACCACAAGGCCGTGATCCTGTGCCTCTTGACTTATTTGCTCTTCATGCTCACCGTCATCATGGGGCTGTACATCCACATGTTCATGCTGGCCCGCCGACACGCCCGGACGATCTCCCGGATGCAGAGGAAACACACCGCCCCTCCGGTGACTAGCATGAAGGGGGCCATTACCCTCACCATCCTGCTGGGGGTCTTCTTCGTCTGCTGGGGGCCTTTCTTCCTCCACCTGATCCTCATTGTCACCTGTCCCAGTCACCCCTTCTGCCGGCGCTATTTCAAGTACTTTGACCTCAACCTGATCCTTGTCATATGCAACTCGGTG
>S7203_Prup6b
CTGCATTCGCCCATGTACTACTTCATCTGCTGTYTGGCCACATCGGACATGCTGGTGAGCGTCAGCAACCTTGTGGAGACCCTTTTCATGCGTCTGATAGAGCACGGGGTGCTGATCTTGGCGCAGGACACGATGCGCCACATGGACAACGTCATGGACATGCTGATCTGCAGCTCCTTTATGGCCTCACTGTCCTTTCTGGGGGTCATCGCCGTCGACCGCTACATCACCATCTTTTACGCCTTGCGGTACCACAGCATCATGACCATCCAACGGGCCGTCGTCGTCATTGTGGCCATCTGGGTGGTCAGCATGAGCGCGAGCACCATCTTCATCGCTTACGATGACCACAAGGCCGTGATCCTGTGCCTCTTGACTTATTTGCTCTTCATGCTCACCGTCATCATGGGGCTGTACATCCACATGTTCATGCTGGCCCGCCGACACGCCCGGACGATCTCCCGGATGCAGAGGAAACACACCGCCCCTCCAGTGACTAGCATGAAGGGGGCCATTACCCTCACCATCCTGCTGGGGGTCTTCTTCGTCTGCTGGGGGCCTTTCTTCCTCCACCTGATCCTCATTGTCACCTGTCCCAGTCACCCCTTCTGCCGGCGCTATTTCAAGTACTTTGACCTCAACCTGATCCTTGTCATATGCAACTCGGTG
>S7231_Prup6b
CTGCATTCGCCCATGTACTACTTCATCTGCTGTCTGGCCACATCGGACATGCTGGTGAGCGTCAGCAACCTTGTGGAGACCCTTTTCATGCGTCTGATAGAGCACGGGGTGCTGATCTTGGCGCAGGACACGATGCGCCACATGGACAACGTCATGGACATGCTGATCTGCAGCTCCTTTATGGCCTCGCTGTCCTTTCTGGGGGTCATCGCCGTTGACCGCTACATCACCATCTTTTACGCCTTGCGGTACCACAGCATCATGACCATCCAACGGGCCGTCGTCGTCATTGTGGCCATCTGGGTGGTCAGCATGAGCGCAAGCACCATCTTCATCGCTTACGATGACCACAAGGCCGTGATCCTGTGCCTCTTGACTTATTTGCTCTTCATGCTCACCGTCATCATGGGGCTGTACATCCACATGTTCATGCTGGCCCGCCGACACGCCCGGACGATCTCCCGGATGCAGAGGAAACACACCGCCCCACCGGTGACTAGCATGAAGGGGGCCATTACCCTCACCATCCTGCTGGGGGTCTTCTTCGTCTGCTGGGGGCCTTTCTTCCTCCACCTGATCCTCATTGTCACCTGTCCCAGTCACCCCTTCTGCCGGCGCTATTTCAAGTACTTTGACCTCAACCTGATCCTTGTCATATGCAACTCGGTG
>S7813_Prup6b
CTGCACTCRCCCATGTACTACTTCATCTGCTGTCTGGCCACATCGGACATGCTGGTGAGCGTCAGCAACCTTGTGGAGACCCTTTTCATGCGTCTGATAGAGCACGGGGTGCTGATCTTGGCGCAGGACACGATGCGCCACATGGACAACGTCATGGACATGCTGATCTGCAGCTCCTTTATGGCCTCGCTGTCCTTTCTGGGGGTCATCGCCGTTGACCGCTACATCACCATCTTTTACGCCTTGCGGTACCACAGCATCATGACCATCCAACGGGCCGTCGTCGTCATTGTGGCCATCTGGGTGGTCAGCATGAGCGCGAGCACCATCTTCATCGCTTACGATGACCACAAGGCCGTGATCCTGTGCCTCTTGACTTATTTGCTCTTCATGCTCACCGTCATCATGGGGCTGTACATCCACATGTTCATGCTGGCCCGCCGACACGCCCGGACGATCTCCCGGATGCAGAGGAAACACACCGCCCCTCCGGTGACTAGCATGAAGGGGGCCATTACCCTCACCATCCTGCTGGGGGTCTTCTTCGTCTGCTGGGGGCTTTTCTTCCTCCACCTGATCCTCATTGTCACCTGTCCCAGTCACCCCTTCTGCCGGCGCTATTTCAAGTACTTTGACCTCAACCTGATCCTTGTCATATGCAACTCGGTG
>S7200_Prup7a
CTGCATTCGCCCATGTACTACTTCATCTGCTGTCTGGCCACATCGGACATGCTGGTGAGCGTCAGCAACCTTGTGGAGACCCTTTTCATGCGTCTGATAGAGCACGGGGTGCTGATCTTGGCGCAGGACACGATGCGCCACATGGACAACGTCATGGACATGCTGATCTGCAGCTCCTTTATGGCCTCGCTGTCCTTTCTGGGGGTCATCGCCGTCGACCGCTACATCACCATCTTTTACGCCTTGCGGTACCACAGCATCATGACCATCCAACGGGCCGTCGTCGTCATTGTGGCCATCTGGGTGGTCAGCATGAGCGCGAGCACCATCTTCATCGCTTACGATGACCACAAGGCCGTGATCCTGTGCCTCTTGACTTATTTGCTCTTCATGCTCACCGTCATCATGGGGCTGTACATCCACATGTTCATGCTGGCCCGCCGACACGCCCGGACGATCTCCCGGATGCAGAGGAAACACACCGCCCCTCCGGTGACTAGCATGAAGGGGGCCATTACCCTCACCATCCTGCTGGGGGTCTTCTTCGTCTGCTGGGGGCCTTTCTTCCTCCACCTGATCCTCATTGTCACCTGTCCCAGTCACCCCTTCTGCCGGCGCTATTTCAAGTACTTTGACCTCAACCTGATCCTTGTCATATGCAACTCGGTG
>S7539_Prup7a
CTGCATTCGCCCATGTACTACTTCATCTGCTGTYTGGCCACATCGGACATGCTGGTGAGCGTCAGCAACCTTGTGGAGACCCTTTTCATGCGTCTGATAGAGCACGGGGTGCTGATCTTGGCGCAGGACACGATGCGCCACATGGACAACGTCATGGACATGCTGATCTGCAGCTCCTTTATGGCCTCGCTGTCCTTTCTGGGGGTCATCGCCGTTGACCGCTACATCACCATCTTTTACGCCTTGCGGTACCACAGCATCATGACCATCCAACGGGCCGTCGTCGTCATTGTGGCCATCTGGGTGGTCAGCATGAGCGCAAGCACCATCTTCATCGCTTACGATGACCACAAGGCYGTGATCCTGTGCCTCTTGACTTATTTGCTCTTCATGCTCACCGTCATCATGGGGCTGTACATCCACATGTTCATGCTGGCCCGCCGACACGCCCGGACGATCTCCCGGATGCAGAGGAAACACACCGCCCCTCCGGTGACTAGCATGAAGGGGGCCATTACCCTCACCATCCTGCTGGGGGTCTTCTTCGTCTGCTGGGGGCCTTTCTTCCTCCACCTGATCCTCATTGTCACCTGTCCCAGTCACCCCTTCTGCCGGCGCTATTTCAAGTACTTTGACCTCAACCTGATCCTTGTCATATGCAACTCGGTG
>S7547_Prup7a
CTGCATTCGCCCATGTACTACTTCATCTGCTGTCTGGCCACATCGGACATGCTGGTGAGCGTCAGCAACCTTGTGGAGACCCTTTTCATGCGTCTGATAGAGCACGGGGTGCTGATCTTGGCGCAGGACACGATGCGCCACATGGACAACGTCATGGACATGCTGATCTGCAGCTCCTTTATGGCCTCGCTGTCCTTTCTGGGGGTCATCGCCGTCGACCGCTACATCACCATCTTTTACGCCTTGCGGTACCACAGCATCATGACCATCCAACGGGCCGTCGTCGTCATTGTGGCCATCTGGGTGGTCAGCATGAGCGCGAGCACCATCTTCATCGCTTACGATGACCACAAGGCCGTGATCCTGTGCCTCTTGACTTATTTGCTCTTCATGCTCACCGTCATCATGGGGCTGTACATCCACATGTTCATGCTGGCCCGCCGACACGCCCGGACGATCTCCCGGATGCAGAGGAAACACACCGCCCCTCCGGTGACTAGCATGAAGGGGGCCATTACCCTCACCATCCTGCTGGGGGTCTTCTTCGTCTGCTGGGGGCCTTTCTTCCTCCACCTGATCCTCATTGTCACCTGTCCCAGTCACCCCTTCTGCCGGCGCTATTTCAAGTACTTTGACCTCAACCTGATCCTTGTCATATGCAACTCGGTG
>S7560_Prup7a
CTGCATTCGCCCATGTACTACTTCATCTGCTGTCTGGCCACATCGGAYATGCTGGTGAGCGTCAGCAACCTTGTGGAGACCCTTTTCATGCGTCTGATAGAGCACGGGGTGCTGATCTTGGCGCAGGACACGATGCGCCACATGGACAACGTCATGGACATGCTGATCTGCAGCTCCTTTATGGCCTCGCTGTCCTTTCTGGGGGTCATCGCCGTCGACCGCTACATCACCATCTTTTACGCCTTGCGGTACCACAGCATCATGACCATCCAACGGGCCGTCGTCGTCATTGTGGCCATCTGGGTGGTCAGCATGAGCGCGAGCACCATCTTCATCGCTTACGATGACCACAAGGCCGTGATCCTGTGCCTCTTGACTTATTTGCTCTTCATGCTCACCGTCATCATGGGGCTGTACATCCACATGTTCATGCTGGCCCGCCGACACGCCCGGACGATCTCCCGGATGCAGAGGAAACACACCGCCCCTCCGGTGACTAGCATGAAGGGGGCCATTACCCTCACCATCCTGCTGGGGGTCTTCTTCGTCTGCTGGGGGCCTTTCTTCCTCCACCTGATCCTCATTGTCACCTGTCCCAGTCACCCCTTCTGCCGGCGCTATTTCAAGTACTTTGACCTCAACCTGATCCTTGTCATATGCAACTCGGTG
>S7200_Prup7b
CTGCATTCGCCCATGTACTACTTCATCTGCTGTCTGGCCACATCGGACATGCTGGTGAGCGTCAGCAACCTTGTGGAGACCCTTTTCATGCGTCTGATAGAGCACGGGGTGCTGATCTTGGCGCAGGACACGATGCGCCACATGGACAACGTCATGGACATGCTGATCTGCAGCTCCTTTATGGCCTCGCTGTCCTTTCTGGGGGTCATCGCCGTCGACCGCTACATCACCATCTTTTACGCCTTGCGGTACCACAGCATCATGACCATCCAACGGGCCGTCGTCGTCATTGTGGCCATCTGGGTGGTCAGCATGAGCGCGAGCACCATCTTCATCGCTTACGATGACCACAAGGCCGTGATCCTGTGCCTCTTGACTTATTTGCTCTTCATGCTCACCGTCATCATGGGGCTGTACATCCACATGTTCATGCTGGCCCGCCGACACGCCCGGACGATCTCCCGGATGCAGAGGAAACACACCGCCCCTCCGGTGACTAGCATGAAGGGGGCCATTACCCTCACCATCCTGCTGGGGGTCTTCTTCGTCTGCTGGGGGCCTTTCTTCCTCCACCTGATCCTCATTGTCACCTGTCCCAGTCACCCCTTCTGCCGGCGCTATTTCAAGTACTTTGACCTCAACCTGATCCTTGTCATATGCAACTCGGTG
>S7539_Prup7b
CTGCATTCGCCCATGTACTACTTCATCTGCTGTYTGGCCACATCGGACATGCTGGTGAGCGTCAGCAACCTTGTGGAGACCCTTTTCATGCGTCTGATAGAGCACGGGGTGCTGATCTTGGCGCAGGACACGATGCGCCACATGGACAACGTCATGGACATGCTGATCTGCAGCTCCTTTATGGCCTCACTGTCCTTTCTGGGGGTCATCGCCGTCGACCGCTACATCACCATCTTTTACGCCTTGCGGTACCACAGCATCATGACCATCCAACGGGCCGTCGTCGTCATTGTGGCCATCTGGGTGGTCAGCATGAGCGCGAGCACCATCTTCATCGCTTACGATGACCACAAGGCYGTGATCCTGTGCCTCTTGACTTATTTGCTCTTCATGCTCACCGTCATCATGGGGCTGTACATCCACATGTTCATGCTGGCCCGCCGACACGCCCGGACGATCTCCCGGATGCAGAGGAAACACACCGCCCCTCCAGTGACTAGCATGAAGGGGGCCATTACCCTCACCATCCTGCTGGGGGTCTTCTTCGTCTGCTGGGGGCCTTTCTTCCTCCACCTGATCCTCATTGTCACCTGTCCCAGTCACCCCTTCTGCCGGCGCTATTTCAAGTACTTTGACCTCAACCTGATCCTTGTCATATGCAACTCGGTG
>S7547_Prup7b
CTGCATTCGCCCATGTACTACTTCATCTGCTGTCTGGCCACATCGGACATGCTGGTGAGCGTCAGCAACCTTGTGGAGACCCTTTTCATGCGTCTGATAGAGCACGGGGTGCTGATCTTGGCGCAGGACACGATGCGCCACATGGACAACGTCATGGACATGCTGATCTGCAGCTCCTTTATGGCCTCGCTGTCCTTTCTGGGGGTCATCGCCGTCGACCGCTACATCACCATCTTTTACGCCTTGCGGTACCACAGCATCATGACCATCCAACGGGCCGTCGTCGTCATTGTGGCCATCTGGGTGGTCAGCATGAGCGCGAGCACCATCTTCATCGCTTACGATGACCACAAGGCCGTGATCCTGTGCCTCTTGACTTATTTGCTCTTCATGCTCACCGTCATCATGGGGCTGTACATCCACATGTTCATGCTGGCCCGCCGACACGCCCGGACGATCTCCCGGATGCAGAGGAAACACACCGCCCCTCCGGTGACTAGCATGAAGGGGGCCATTACCCTCACCATCCTGCTGGGGGTCTTCTTCGTCTGCTGGGGGCCTTTCTTCCTCCACCTGATCCTCATTGTCACCTGTCCCAGTCACCCCTTCTGCCGGCGCTATTTCAAGTACTTTGACCTCAACCTGATCCTTGTCATATGCAACTCGGTG
>S7560_Prup7b
CTGCATTCGCCCATGTACTACTTCATCTGCTGTCTGGCCACATCGGAYATGCTGGTGAGCGTCAGCAACCTTGTGGAGACCCTTTTCATGCGTCTGATAGAGCACGGGGTGCTGATCTTGGCGCAGGACACGATGCGCCACATGGACAACGTCATGGACATGCTGATCTGCAGCTCCTTTATGGCCTCACTGTCCTTTCTGGGGGTCATCGCCGTCGACCGCTACATCACCATCTTTTACGCCTTGCGGTACCACAGCATCATGACCATCCAACGGGCCGTCGTCGTCATTGTGGCCATCTGGGTGGTCAGCATGAGCGCGAGCACCATCTTCATCGCTTACGATGACCACAAGGCCGTGATCCTGTGCCTCTTGACTTATTTGCTCTTCATGCTCACCGTCATCATGGGGCTGTACATCCACATGTTCATGCTGGCCCGCCGACACGCCCGGACGATCTCCCGGATGCAGAGGAAACACACCGCCCCTCCAGTGACTAGCATGAAGGGGGCCATTACCCTCACCATCCTGCTGGGGGTCTTCTTCGTCTGCTGGGGGCCTTTCTTCCTCCACCTGATCCTCATTGTCACCTGTCCCAGTCACCCCTTCTGCCGGCGCTATTTCAAGTACTTTGACCTCAACCTGATCCTTGTCATATGCAACTCGGTG
>S7072_Prup8a
CTGCATTCGCCCATGTACTACTTCATCTGCTGTCTGGCCACATCAGACATGCTGGTGAGCGTCAGCAACCTTGTGGAGACCCTTTTCATGCGTCTGATAGAGCACGGGGTGCTGATCTTGGCGCAGGACACGATGCGCCACATGGATAACGTCATGGACATGCTGATCTGCAGCTCCTTTATGGCCTCGCTGTCCTTTCTGGGGGTCATCGCCGTCGACCGCTACATCACCATCTTTTACGCCTTGCGGTACCACAGCATCATGACCATCCAACGGGCCGTCGTCATCATTGTGGCCATCTGGGTGGTCAGCATGAGCGCGAGCACCATCTTCATCGCTTACGATGACCACAAGGCCGTGATCCTGTGCCTCTTGACTTATTTGCTCTTCATGCTCACTGTCATCATGGGGCTGTACATCCACATGTTCATGCTGGCTCGCCAACACGCCCGGACGATCTCCCGGATGCAGAGGAAACACACCGCCCCTCCGGTGACTAGCATGAAGGGTGCCATTACCCTCACCATCCTACTGGGGGTCTTCTTCGTCTGCTGGGGGCCTTTCTTCCTCCACCTGATCCTCATTGTCACCTGTCCCAGTCACCCCTTCTGCCGGCGCTATTTCAAGTACTTTGACCTCAACCTGATTCTTGTCATATGCAACTCGGTG
>S7187_Prup8a
CTGCATTCGCCCATGTACTACTTCATCTGCTGTCTGGCCACATCAGACATGCTGGTGAGCGTCAGCAACCTTGTGGAGACCCTTTTCATGCGTCTGATAGAGCACGGGGTGCTGATCTTGGCGCAGGACACGATGCGCCACATGGATAACGTCATGGACATGCTGATCTGCAGCTCCTTTATGGCCTCGCTGTCCTTTCTGGGGGTCATCGCCGTCGACCGCTACATCACCATCTTTTACGCCTTGCGGTACCACAGCATCATGACCATCCAACGGGCCGTCGTCATCATTGTGGCCATCTGGGTGGTCAGCATGAGCGCGAGCACCATCTTCATCGCTTACGATGACCACAAGGCCGTGATCCTGTGCCTCTTGACTTATTTGCTCTTCATGCTCACTGTCATCATGGGGCTGTACATCCACATGTTCATGCTGGCTCGCCAACACGCCCGGACGATCTCCCGGATGCAGAGGAAACACACCGCCCCTCCGGTGACTAGCATGAAGGGTGCCATTACCCTCACCATCCTACTGGGGGTCTTCTTCGTCTGCTGGGGGCCTTTCTTCCTCCACCTGATCCTCATTGTCACCTGTCCCAGTCACCCCTTCTGCCGGCGCTATTTCAAGTACTTTGACCTCAACCTGATTCTTGTCATATGCAACTCGGTG
>S7508_Prup8a
CTGCATTCGCCCATGTACTACTTCATCTGCTGTCTGGCCACATCAGACATGCTGGTGAGCGTCAGCAACCTTGTGGAGACCCTTTTCATGCGTCTAATAGAGCACGGGGTGCTGATCTTGGCGCAGGACACGATGCGCCACATGGATAACGTCATGGACATGCTGATCTGCAGCTCCTTTATGGCCTCGCTGTCCTTTCTGGGGGTCATCGCCGTCGACCGCTACATCACCATCTTTTACGCCTTGCGGTACCACAGCATCATGACCATCCAACGGGCCGTCGTCATCATTGTGGCCATCTGGGTGGTCAGCATGAGCGCGAGCACCATCTTCATCGCTTACGATGACCACAAGGCCGTGATCCTGTGCCTCTTGACTTATTTGCTCTTCATGCTCACTGTCATCATGGGGCTGTACATCCACATGTTCATGCTGGCTCGCCAACACGCCCGGACGATCTCCCGGATGCAGAGGAAACACACCGCCCCTCCGGTGACTAGCATGAAGGGTGCCATTACCCTCACCATCCTACTGGGGGTCTTCTTCGTCTGCTGGGGGCCTTTCTTCCTCCACCTGATCCTCATTGTCACCTGTCCCAGTCACCCCTTCTGCCGGCGCTATTTCAAGTACTTTGACCTCAACCTGATTCTTGTCATATGCAACTCGGTG
>S8000_Prup8a
CTGCATTCGCCCATGTACTACTTCATCTGCTGTCTGGCCACATCAGACATGCTGGTGAGCGTCAGCAACCTTGTGGAGACCCTTTTCATGCGTCTGATAGAGCACGGGGTGCTGATCTTGGCGCAGGACACGATGCGCCACATGGATAACGTCATGGACATGCTGATCTGCAGCTCCTTTATGGCCTCGCTGTCCTTTCTGGGGGTCATCGCCGTCGACCGCTACATCACCATCTTTTACGCCTTGCGGTACCACAGCATCATGACCATCCAACGGGCCGTCGTCATCATTGTGGCCATCTGGGTGGTCAGCATGAGCGCGAGCACCATCTTCATCGCTTACGATGACCACAAGGCCGTGATCCTGTGCCTCTTGACTTATTTGCTCTTCATGCTCACTGTCATCATGGGGCTGTACATCCACATGTTCATGCTGGCTCGCCAACACGCCCGGACGATCTCCCGGATGCAGAGGAAACACACCGCCCCTCCGGTGACTAGCATGAAGGGTGCCATTACCCTCACCATCCTACTGGGGGTCTTCTTCGTCTGCTGGGGGCCTTTCTTCCTCCACCTGATCCTCATTGTCACCTGTCCCAGTCACCCCTTCTGCCGGCGCTATTTCAAGTACTTTGACCTCAACCTGATTCTTGTCATATGCAACTCGGTG
>S7072_Prup8b
CTGCATTCGCCCATGTACTACTTCATCTGCTGTCTGGCCACATCAGACATGCTGGTGAGCGTCAGCAACCTTGTGGAGACCCTTTTCATGCGTCTGATAGAGCACGGGGTGCTGATCTTGGCGCAGGACACGATGCGCCACATGGATAACGTCATGGACATGCTGATCTGCAGCTCCTTTATGGCCTCGCTGTCCTTTCTGGGGGTCATCGCCGTCGACCGCTACATCACCATCTTTTACGCCTTGCGGTACCACAGCATCATGACCATCCAACGGGCCGTCGTCATCATTGTGGCCATCTGGGTGGTCAGCATGAGCGCGAGCACCATCTTCATCGCTTACGATGACCACAAGGCCGTGATCCTGTGCCTCTTGACTTATTTGCTCTTCATGCTCACTGTCATCATGGGGCTGTACATCCACATGTTCATGCTGGCTCGCCAACACGCCCGGACGATCTCCCGGATGCAGAGGAAACACACCGCCCCTCCGGTGACTAGCATGAAGGGTGCCATTACCCTCACCATCCTACTGGGGGTCTTCTTCGTCTGCTGGGGGCCTTTCTTCCTCCACCTGATCCTCATTGTCACCTGTCCCAGTCACCCCTTCTGCCGGCGCTATTTCAAGTACTTTGACCTCAACCTGATTCTTGTCATATGCAACTCGGTG
>S7187_Prup8b
CTGCATTCGCCCATGTACTACTTCATCTGCTGTCTGGCCACATCAGACATGCTGGTGAGCGTCAGCAACCTTGTGGAGACCCTTTTCATGCGTCTGATAGAGCACGGGGTGCTGATCTTGGCGCAGGACACGATGCGCCACATGGATAACGTCATGGACATGCTGATCTGCAGCTCCTTTATGGCCTCGCTGTCCTTTCTGGGGGTCATCGCCGTCGACCGCTACATCACCATCTTTTACGCCTTGCGGTACCACAGCATCATGACCATCCAACGGGCCGTCGTCATCATTGTGGCCATCTGGGTGGTCAGCATGAGCGCGAGCACCATCTTCATCGCTTACGATGACCACAAGGCCGTGATCCTGTGCCTCTTGACTTATTTGCTCTTCATGCTCACTGTCATCATGGGGCTGTACATCCACATGTTCATGCTGGCTCGCCAACACGCCCGGACGATCTCCCGGATGCAGAGGAAACACACCGCCCCTCCGGTGACTAGCATGAAGGGTGCCATTACCCTCACCATCCTACTGGGGGTCTTCTTCGTCTGCTGGGGGCCTTTCTTCCTCCACCTGATCCTCATTGTCACCTGTCCCAGTCACCCCTTCTGCCGGCGCTATTTCAAGTACTTTGACCTCAACCTGATTCTTGTCATATGCAACTCGGTG
>S7508_Prup8b
CTGCATTCGCCCATGTACTACTTCATCTGCTGTCTGGCCACATCAGACATGCTGGTGAGCGTCAGCAACCTTGTGGAGACCCTTTTCATGCGTCTAATAGAGCACGGGGTGCTGATCTTGGCGCAGGACACGATGCGCCACATGGATAACGTCATGGACATGCTGATCTGCAGCTCCTTTATGGCCTCGCTGTCCTTTCTGGGGGTCATCGCCGTCGACCGCTACATCACCATCTTTTACGCCTTGCGGTACCACAGCATCATGACCATCCAACGGGCCGTCGTCATCATTGTGGCCATCTGGGTGGTCAGCATGAGCGCGAGCACCATCTTCATCGCTTACGATGACCACAAGGCCGTGATCCTGTGCCTCTTGACTTATTTGCTCTTCATGCTCACTGTCATCATGGGGCTGTACATCCACATGTTCATGCTGGCTCGCCAACACGCCCGGACGATCTCCCGGATGCAGAGGAAACACACCGCCCCTCCGGTGACTAGCATGAAGGGTGCCATTACCCTCACCATCCTACTGGGGGTCTTCTTCGTCTGCTGGGGGCCTTTCTTCCTCCACCTGATCCTCATTGTCACCTGTCCCAGTCACCCCTTCTGCCGGCGCTATTTCAAGTACTTTGACCTCAACCTGATTCTTGTCATATGCAACTCGGTG
>S8000_Prup8b
CTGCATTCGCCCATGTACTACTTCATCTGCTGTCTGGCCACATCAGACATGCTGGTGAGCGTCAGCAACCTTGTGGAGACCCTTTTCATGCGTCTGATAGAGCACGGGGTGCTGATCTTGGCGCAGGACACGATGCGCCACATGGATAACGTCATGGACATGTTGATCTGCAGCTCCTTTATGGCCTCGCTGTCCTTTCTGGGGGTCATCGCCGTCGACCGCTACATCACCATCTTTTACGCCTTGCGGTACCACAGCATCATGACCATCCAACGGGCCGTCGTCATCATTGTGGCCATCTGGGTGGTCAGCATGAGCGCGAGCACCATCTTCATCGCTTACGATGACCACAAGGCCGTGATCCTGTGCCTCTTGACTTATTTGCTCTTCATGCTCACTGTCATCATGGGGCTGTACATCCACATGTTCATGCTGGCTCGCCAACACGCCCGGACGATCTCCCGGATGCAGAGGAAACACACCGCCCCTCCGGTGACTAGCATGAAGGGTGCCATTACCCTCACCATCCTACTGGGGGTCTTCTTCGTCTGCTGGGGGCCTTTCTTCCTCCACCTGATCCTCATTGTCACCTGTCCCAGTCACCCCTTCTGCCGGCGCTATTTCAAGTACTTTGACCTCAACCTGATTCTTGTCATATGCAACTCGGTG
>S7246_Prup9a
CTGCATTCGCCCATGTACTACTTCATCTGCTGTCTGGCCACATCAGACATGCTGGTGAGCGTCAGCAACCTTGTGGAGACCCTTTTCATGCGTCTGATAGAGCATGGGGTGCTGATCTTGGCGCAGGACACGATGCGCCACATGGATAACGTCATGGACATGCTGATCTGCAGCTCCTTTATGGCCTCGCTGTCCTTTCTGGGGGTCATCGCCGTCGACCGCTACATCACCATCTTTTACGCCTTGCGGTACCACAGCATCATGACCATCCAACGGGCCGTCGTCATCATTGTGGCCATCTGGGTGGTCAGCATGAGCGCGAGCACCATCTTCATCGCTTACGATGACCACAAGGCCGTGATCCTGTGCCTCTTGACTTATTTGCTCTTCATGCTCACTGTCATCATGGGGCTGTACATCCACATGTTCATGCTGGCTCGCCAACACGCCCGGACGATCTCCCGGATGCAGAGGAAACACACCGCCCCTCCGGTGACTAGCATGAAGGGTGCCATTACCCTCACCATCCTACTGGGGGTCTTCTTCGTCTGCTGGGGGCCTTTCTTCCTCCACCTGATCCTCATTGTCACCTGTCCCAGTCACCCCTTCTGCCGGCGCTATTTCAAGTACTTTGACCTCAACCTGATTCTTGTCATATGCAACTCGGTG
>S7276_Prup9a
CTGCATTCGCCCATGTACTACTTCATCTGCTGTCTGGCCACATCAGACATGCTGGTGAGCGTCAGCAACCTTGTGGAGACCCTTTTCATGCGTCTGATAGAGCACGGGGTGCTGATCTTGGCGCAGGACACGATGCGCCACATGGATAACGTCATGGACATGCTGATCTGCAGCTCCTTTATGGCCTCGTTGTCCTTTCTGGGGGTCATCGCCGTCGACCGCTACATCACCATCTTTTACGCCTTGCGGTACCACAGCATCATGACCATCCAACGGGCCGTCGTCATCATTGTGGCCATCTGGGTGGTCAGCATGAGCGCGAGCACCATCTTCATCGCTTACGATGACCACAAGGCCGTGATCCTGTGCCTCTTGACTTATTTGCTCTTCATGCTCACTGTCATCATGGGGCTGTACATCCACATGTTCATGCTGGCTCGCCAACACGCCCGGACGATCTCCCGGATGCAGAGGAAACACACCGCCCCTCCGGTGACTAGCATGAAGGGTGCCATTACYCTCACCATCCTACTGGGGGTCTTCTTCGTCTGCTGGGGGCCTTTCTTCCTCCACCTGATCCTCATTGTCACCTGTCCCAGTCACCCCTTCTGCCGGCGCTATTTCAAGTACTTTGACCTCAACCTGATTCTTGTCATATGCAACTCGGTG
>S7460_Prup9a
CTGCATTCGCCCATGTACTACTTCATCTGCTGTCTGGCCACATCAGACATGCTGGTGAGCGTCAGCAACCTTGTGGAGACCCTTTTCATGCGTCTGATAGAGCACGGGGTGCTGATCTTGGCGCAGGACACGATGCGCCACATGGATAACGTCATGGACATGCTGATCTGCAGCTCCTTTATGGCCTCGCTGTCCTTTCTGGGGGTCATCGCCGTCGACCGCTACATCACCATCTTTTACGCCTTGCGGTACCACAGCATCATGACCATCCAACGGGCCGTCGTCATCATTGTGGCCATCTGGGTGGTCAGCATGAGCGCGAGCACCATCTTCATCGCTTACGATGACCACAAGGCCGTGATCCTGTGCCTCTTGACTTATTTGCTCTTCATGCTCACTGTCATCATGGGGCTGTACATCCACATGTTCATGCTGGCTCGCCAACACGCCCGGACGATCTCCCGGATGCAGAGGAAACACACCGCCCCTCCGGTGACTAGCATGAAGGGTGCCATTACCCTCACCATCCTACTGGGGGTCTTCTTCGTCTGCTGGGGGCCTTTCTTCCTCCACCTGATCCTCATTGTCACCTGTCCCAGTCACCCCTTCTGCCGGCGCTATTTCAAGTACTTTGACCTCAACCTGATTCTTGTCATATGCAACTCGGTG
>S7541_Prup9a
CTGCACTCGCCCATGTACTACTTCATCTGCTGTCTGGCCACATCAGACATGCTGGTGAGCGTCAGCAACCTTGTGGAGACCCTTTTCATGCGTCTGATAGAGCACGGGGTGCTGATCTTGGCGCAGGACACGATGCGCCACATGGATAACGTCATGGACATGCTGATCTGCAGCTCCTTTATGGCCTCGCTGTCCTTTCTGGGGGTCATCGCCGTCGACCGCTACATCACCATCTTTTACGCCTTGCGGTACCACAGCATCATGACCATCCAACGGGCCGTCGTCATCATTGTGGCCATCTGGGTGGTCAGCATGAGCGCGAGCACCATCTTCATCGCTTACGATGACCACAAGGCCGTGATCCTGTGCCTCTTGACTTATTTGCTCTTCATGCTCACTGTCATCATGGGGCTGTACATCCACATGTTCATGCTGGCTCGCCAACACGCCCGGACGATCTCCCGGATGCAGAGGAAACACACCGCCCCTCCGGTGACTAGCATGAAGGGTGCCATTACCCTCACCATCCTACTGGGGGTCTTCTTCGTCTGCTGGGGGCCTTTCTTCCTCCACCTGATCCTCATTGTCACCTGTCCCAGTCACCCCTTCTGCCGGCGCTATTTCAAGTACTTTGACCTCAACCTGATTCTTGTCATATGCAACTCGGTG
>S7552_Prup9a
CTGCATTCGCCCATGTACTACTTCATCTGCTGTCTGGCCACATCAGACATGCTGGTGAGCGTCAGCAACCTTGTGGAGACCCTTTTCATGCGTCTGATAGAGCACGGGGTGCTGATCTTGGCGCAGGACACGATGCGCCACATGGATAACGTCATGGACATGCTGATCTGCAGCTCCTTTATGGCCTCGYTGTCCTTTCTGGGGGTCATCGCCGTCGACCGCTACATCACCATCTTTTACGCCTTGCGGTACCACAGCATCATGACCATCCAACGGGCCGTCGTCATCATTGTGGCCATCTGGGTGGTCAGCATGAGCGCGAGCACCATCTTCATCGCTTACGATGACCACAAGGCCGTGATCCTGTGCCTCTTGACTTATTTGCTCTTCATGCTCACTGTCATCATGGGGCTGTACATCCACATGTTCATGCTGGCTCGCCAACACGCCCGGACGATCTCCCGGATGCAGAGGAAACACACCGCCCCTCCGGTGACTAGCATGAAGGGTGCCATTACCCTCACCATCCTACTGGGGGTCTTCTTCGTCTGCTGGGGGCCTTTCTTCCTCCACCTGATCCTCATTGTCACCTGTCCCAGTCACCCCTTCTGCCGGCGCTATTTCAAGTACTTTGACCTCAACCTGATTCTTGTCATATGCAACTCGGTG
>S7719_Prup9a
CTGCATTCGCCCATGTACTACTTCATCTGCTGTCTGGCCACATCAGACATGCTGGTGAGCGTCAGCAACCTTGTGGAGACCCTTTTCATGCGTCTGATAGAGCACGGGGTGCTGATCTTGGCGCAGGACACGATGCGCCACATGGATAACGTCATGGACATGCTGATCTGCAGCTCCTTTATGGCCTCGCTGTCCTTTCTGGGGGTCATCGCCGTCGACCGCTACATCACCATCTTTTACGCCTTGCGGTACCACAGCATCATGACCATCCAACGGGCCGTCGTCATCATTGTGGCCATCTGGGTGGTCAGCATGAGCGCGAGCACCATCTTCATCGCTTACGATGACCACAAGGCCGTGATCCTGTGCCTCTTGACTTATTTGCTCTTCATGCTCACTGTCATCATGGGGCTGTACATCCACATGTTCATGCTGGCTCGCCAACACGCCCGGACGATCTCCCGGATGCAGAGGAAACACACCGCCCCTCCGGTGACTAGCATGAAGGGTGCCATTACCCTCACCATCCTACTGGGGGTCTTCTTCGTCTGCTGGGGGCCTTTCTTCCTCCACCTGATCCTCATTGTCACCTGTCCCAGTCACCCCTTCTGCCGGCGCTATTTCAAGTACTTTGACCTCAACCTGATTCTTGTCATATGCAACTCGGTG
>S7865_Prup9a
CTGCACTCGCCCATGTACTACTTCATCTGCTGTCTGGCCACATCAGACATGCTGGTGAGCGTCAGCAACCTTGTGGAGACCCTTTTCATGCGTCTGATAGAGCACGGGGTGCTGATCTTGGCGCAGGACACGATGCGCCACATGGATAACGTCATGGACATGCTGATCTGCAGCTCCTTTATGGCCTCGCTGTCCTTTCTGGGGGTCATCGCCGTCGACCGCTACATCACCATCTTTTACGCCTTGCGGTACCACAGCATCATGACCATCCAACGGGCCGTCGTCATCATTGTGGCCATCTGGGTGGTCAGCATGAGCGCGAGCACCATCTTCATCGCTTACGATGACCACAAGGCCGTGATCCTGTGCCTCTTGACTTATTTGCTCTTCATGCTCACTGTCATCATGGGGCTGTACATCCACATGTTCATGCTGGCTCGCCAACACGCCCGGACGATCTCCCGGATGCAGAGGAAACACACCGCCCCTCCGGTGACTAGCATGAAGGGTGCCATTACCCTCACCATCCTACTGGGGGTCTTCTTCGTCTGCTGGGGGCCTTTCTTCCTCCACCTGATCCTCATTGTCACCTGTCCCAGTCACCCCTTCTGCCGGCGCTATTTCAAGTACTTTGACCTCAACCTGATTCTTGTCATATGCAACTCGGTG
>S7911_Prup9a
CTGCATTCGCCCATGTACTACTTCATCTGCTGTCTGGCCACATCAGACATGCTGGTGAGCGTCAGCAACCTTGTGGAGACCCTTTTCATGCGTCTGATAGAGCACGGGGTGCTGATCTTGGCGCAGGACACGATGCGCCACATGGATAACGTCATGGACATGCTGATCTGCAGCTCCTTTATGGCCTCGCTGTCCTTTCTGGGGGTCATCGCCGTCGACCGCTACATCACCATCTTTTACGCCTTGCGGTACCACAGCATCATGACCATCCAACGGGCCGTCGTCATCATTGTGGCCATCTGGGTGGTCAGCATGAGCGCGAGCACCATCTTCATCGCTTACGATGACCACAAGGCCGTGATCCTGTGCCTCTTGACTTATTTGCTCTTCATGCTCACTGTCATCATGGGGCTGTACATCCACATGTTCATGCTGGCTCGCCAACACGCCCGGACGATCTCCCGGATGCAGAGGAAACACACCGCCCCTCCGGTGACTAGCATGAAGGGTGCCATTACCCTCACCATCCTACTGGGGGTCTTCTTCGTCTGCTGGGGGCCTTTCTTCCTCCACCTGATCCTCATTGTCACCTGTCCCAGTCACCCCTTCTGCCGGCGCTATTTCAAGTACTTTGACCTCAACCTGATTCTTGTCATATGCAACTCGGTG
>S9012_Prup9a
CTGCATTCGCCCATGTACTACTTCATCTGCTGTCTGGCCACATCAGACATGCTGGTGAGCGTCAGCAACCTTGTGGAGACCCTTTTCATGCGTCTGATAGAGCACGGGGTGCTGATCTTGGCGCAGGACACGATGCGCCACATGGATAACGTCATGGACATGCTGATCTGCAGCTCCTTTATGGCCTCGTTGTCCTTTCTGGGGGTCATCGCCGTCGACCGCTACATCACCATCTTTTACGCCTTGCGGTACCACAGCATCATGACCATCCAACGGGCCGTCGTCATCATTGTGGCCATCTGGGTGGTCAGCATGAGCGCGAGCACCATCTTCATCGCTTACGATGACCACAAGGCCGTGATCCTGTGCCTCTTGACTTATTTGCTCTTCATGCTCACTGTCATCATGGGGCTGTACATCCACATGTTCATGCTGGCTCGCCAACACGCCCGGACGATCTCCCGGATGCAGAGGAAACACACCGCCCCTCCGGTGACTAGCATGAAGGGTGCCATTACCCTCACCATCCTACTGGGGGTCTTCTTCGTCTGCTGGGGGCCTTTCTTCCTCCACCTGATCCTCATTGTCACCTGTCCCAGTCACCCCTTCTGCCGGCGCTATTTCAAGTACTTTGACCTCAACCTGATTCTTGTCATATGCAACTCGGTG
>S9013_Prup9a
CTGCATTCGCCCATGTACTACTTCATCTGCTGTCTGGCCACATCAGACATGCTGGTGAGCGTCAGCAACCTTGTGGAGACCCTTTTCATGCGTCTGATAGAGCAYGGGGTGCTGATCTTGGCGCAGGACACGATGCGCCACATGGATAACGTCATGGACATGCTGATCTGCAGCTCCTTTATGGCCTCGCTGTCCTTTCTGGGGGTCATCGCCGTCGACCGCTACATCACCATCTTTTACGCCTTGCGGTACCACAGCATCATGACCATCCAACGGGCCGTCGTCATCATTGTGGCCATCTGGGTGGTCAGCATGAGCGCGAGCACCATCTTCATCGCTTACGATGACCACAAGGCCGTGATCCTGTGCCTCTTGACTTATTTGCTCTTCATGCTCACTGTCATCATGGGGCTGTACATCCACATGTTCATGCTGGCTCGCCAACACGCCCGGACGATCTCCCGGATGCAGAGGAAACACACCGCCCCTCCGGTGACTAGCATGAAGGGTGCCATTACCCTCACCATCCTACTGGGGGTCTTCTTCGTCTGCTGGGGGCCTTTCTTCCTCCACCTGATCCTCATTGTCACCTGTCCCAGTCACCCCTTCTGCCGGCGCTATTTCAAGTACTTTGACCTCAACCTGATTCTTGTCATATGCAACTCGGTG
>S7246_Prup9b
CTGCATTCGCCCATGTACTACTTCATCTGCTGTCTGGCCACATCAGACATGCTGGTGAGCGTCAGCAACCTTGTGGAGACCCTTTTCATGCGTCTGATAGAGCATGGGGTGCTGATCTTGGCGCAGGACACGATGCGCCACATGGATAACGTCATGGACATGCTGATCTGCAGCTCCTTTATGGCCTCGCTGTCCTTTCTGGGGGTCATCGCCGTCGACCGCTACATCACCATCTTTTACGCCTTGCGGTACCACAGCATCATGACCATCCAACGGGCCGTCGTCATCATTGTGGCCATCTGGGTGGTCAGCATGAGCGCGAGCACCATCTTCATCGCTTACGATGACCACAAGGCCGTGATCCTGTGCCTCTTGACTTATTTGCTCTTCATGCTCACTGTCATCATGGGGCTGTACATCCACATGTTCATGCTGGCTCGCCAACACGCCCGGACGATCTCCCGGATGCAGAGGAAACACACCGCCCCTCCGGTGACTAGCATGAAGGGTGCCATTACCCTCACCATCCTACTGGGGGTCTTCTTCGTCTGCTGGGGGCCTTTCTTCCTCCACCTGATCCTCATTGTCACCTGTCCCAGTCACCCCTTCTGCCGGCGCTATTTCAAGTACTTTGACCTCAACCTGATTCTTGTCATATGCAACTCGGTG
>S7276_Prup9b
CTGCATTCGCCCATGTACTACTTCATCTGCTGTCTGGCCACATCAGACATGCTGGTGAGCGTCAGCAACCTTGTGGAGACCCTTTTCATGCGTCTGATAGAGCATGGGGTGCTGATCTTGGCGCAGGACACGATGCGCCACATGGATAACGTCATGGACATGCTGATCTGCAGCTCCTTTATGGCCTCGCTGTCCTTTCTGGGGGTCATCGCCGTCGACCGCTACATCACCATCTTTTACGCCTTGCGGTACCACAGCATCATGACCATCCAACGGGCCGTCGTCATCATTGTGGCCATCTGGGTGGTCAGCATGAGCGCGAGCACCATCTTCATCGCTTACGATGACCACAAGGCCGTGATCCTGTGCCTCTTGACTTATTTGCTCTTCATGCTCACTGTCATCATGGGGCTGTACATCCACATGTTCATGCTGGCTCGCCAACACGCCCGGACGATCTCCCGGATGCAGAGGAAACACACCGCCCCTCCGGTGACTAGCATGAAGGGTGCCATTACYCTCACCATCCTACTGGGGGTCTTCTTCGTCTGCTGGGGGCCTTTCTTCCTCCACCTGATCCTCATTGTCACCTGTCCCAGTCACCCCTTCTGCCGGCGCTATTTCAAGTACTTTGACCTCAACCTGATTCTTGTCATATGCAACTCGGTG
>S7460_Prup9b
CTGCATTCGCCCATGTACTACTTCATCTGCTGTCTGGCCACATCAGACATGCTGGTGAGCGTCAGCAACCTTGTGGAGACCCTTTTCATGCGTCTGATAGAGCACGGGGTGCTGATCTTGGCGCAGGACACGATGCGCCACATGGATAACGTCATGGACATGCTGATCTGCAGCTCCTTTATGGCCTCGCTGTCCTTTCTGGGGGTCATCGCCGTCGACCGCTACATCACCATCTTTTACGCCTTGCGGTACCACAGCATCATGACCATCCAACGGGCCGTCGTCATCATTGTGGCCATCTGGGTGGTCAGCATGAGCGCGAGCACCATCTTCATCGCTTACGATGACCACAAGGCCGTGATCCTGTGCCTCTTGACTTATTTGCTCTTCATGCTCACTGTCATCATGGGGCTGTACATCCACATGTTCATGCTGGCTCGCCAACACGCCCGGACGATCTCCCGGATGCAGAGGAAACACACCGCCCCTCCGGTGACTAGCATGAAGGGTGCCATTACCCTCACCATCCTACTGGGGGTCTTCTTCGTCTGCTGGGGGCCTTTCTTCCTCCACCTGATCCTCATTGTCACCTGTCCCAGTCACCCCTTCTGCCGGCGCTATTTCAAGTACTTTGACCTCAACCTGATTCTTGTCATATGCAACTCGGTG
>S7541_Prup9b
CTGCACTCGCCCATGTACTACTTCATCTGCTGTCTGGCCACATCAGACATGCTGGTGAGCGTCAGCAACCTTGTGGAGACCCTTTTCATGCGTCTGATAGAGCATGGGGTGCTGATCTTGGCGCAGGACACGATGCGCCACATGGATAACGTCATGGACATGCTGATCTGCAGCTCCTTTATGGCCTCGCTGTCCTTTCTGGGGGTCATCGCCGTCGACCGCTACATCACCATCTTTTACGCCTTGCGGTACCACAGCATCATGACCATCCAACGGGCCGTCGTCATCATTGTGGCCATCTGGGTGGTCAGCATGAGCGCGAGCACCATCTTCATCGCTTACGATGACCACAAGGCCGTGATCCTGTGCCTCTTGACTTATTTGCTCTTCATGCTCACTGTCATCATGGGGCTGTACATCCACATGTTCATGCTGGCTCGCCAACACGCCCGGACGATCTCCCGGATGCAGAGGAAACACACCGCCCCTCCGGTGACTAGCATGAAGGGTGCCATTACCCTCACCATCCTACTGGGGGTCTTCTTCGTCTGCTGGGGGCCTTTCTTCCTCCACCTGATCCTCATTGTCACCTGTCCCAGTCACCCCTTCTGCCGGCGCTATTTCAAGTACTTTGACCTCAACCTGATTCTTGTCATATGCAACTCGGTG
>S7552_Prup9b
CTGCATTCGCCCATGTACTACTTCATCTGCTGTCTGGCCACATCAGACATGCTGGTGAGCGTCAGCAACCTTGTGGAGACCCTTTTCATGCGTCTGATAGAGCACGGGGTGCTGATCTTGGCGCAGGACACGATGCGCCACATGGATAACGTCATGGACATGCTGATCTGCAGCTCCTTTATGGCCTCGYTGTCCTTTCTGGGGGTCATCGCCGTCGACCGCTACATCACCATCTTTTACGCCTTGCGGTACCACAGCATCATGACCATCCAACGGGCCGTCGTCATCATTGTGGCCATCTGGGTGGTCAGCATGAGCGCGAGCACCATCTTCATCGCTTACGATGACCACAAGGCCGTGATCCTGTGCCTCTTGACTTATTTGCTCTTCATGCTCACTGTCATCATGGGGCTGTACATCCACATGTTCATGCTGGCTCGCCAACACGCCCAGACGATCTCCCGGATGCAGAGGAAACACACCGCCCCTCCGGTGACTAGCATGAAGGGTGCCATTACCCTCACCATCCTACTGGGGGTCTTCTTCGTCTGCTGGGGGCCTTTCTTCCTCCACCTGATCCTCATTGTCACCTGTCCCAGTCACCCCTTCTGCCGGCGCTATTTCAAGTACTTTGACCTCAACCTGATTCTTGTCATATGCAACTCGGTG
>S7719_Prup9b
CTGCATTCGCCCATGTACTACTTCATCTGCTGTCTGGCCACATCAGACATGCTGGTGAGCGTCAGCAACCTTGTGGAGACCCTTTTCATGCGTCTGATAGAGCACGGGGTGCTGATCTTGGCGCAGGACACGATGCGCCACATGGATAACGTCATGGACATGCTGATCTGCAGCTCCTTTATGGCCTCGCTGTCCTTTCTGGGGGTCATCGCCGTCGACCGCTACATCACCATCTTTTACGCCTTGCGGTACCACAGCATCATGACCATCCAACGGGCCGTCGTCATCATTGTGGCCATCTGGGTGGTCAGCATGAGCGCGAGCACCATCTTCATCGCTTACGATGACCACAAGGCCGTGATCCTGTGCCTCTTGACTTATTTGCTCTTCATGCTCACTGTCATCATGGGGCTGTACATCCACATGTTCATGCTGGCTCGCCAACACGCCCGGACGATCTCCCGGATGCAGAGGAAACACACCGCCCCTCCGGTGACTAGCATGAAGGGTGCCATTACCCTCACCATCCTACTGGGGGTCTTCTTCGTCTGCTGGGGGCCTTTCTTCCTCCACCTGATCCTCATTGTCACCTGTCCCAGTCACCCCTTCTGCCGGCGCTATTTCAAGTACTTTGACCTCAACCTGATTCTTGTCATATGCAACTCGGTG
>S7865_Prup9b
CTGCACTCGCCCATGTACTACTTCATCTGCTGTCTGGCCACATCAGACATGCTGGTGAGCGTCAGCAACCTTGTGGAGACCCTTTTCATGCGTCTGATAGAGCACGGGGTGCTGATCTTGGCGCAGGACACGATGCGCCACATGGATAACGTCATGGACATGCTGATCTGCAGCTCCTTTATGGCCTCGCTGTCCTTTCTGGGGGTCATCGCCGTCGACCGCTACATCACCATCTTTTACGCCTTGCGGTACCACAGCATCATGACCATCCAACGGGCCGTCGTCATCATTGTGGCCATCTGGGTGGTCAGCATGAGCGCGAGCACCATCTTCATCGCTTACGATGACCACAAGGCCGTGATCCTGTGCCTCTTGACTTATTTGCTCTTCATGCTCACTGTCATCATGGGGCTGTACATCCACATGTTCATGCTGGCTCGCCAACACGCCCGGACGATCTCCCGGATGCAGAGGAAACACACCGCCCCTCCGGTGACTAGCATGAAGGGTGCCATTACCCTCACCATCCTACTGGGGGTCTTCTTCGTCTGCTGGGGGCCTTTCTTCCTCCACCTGATCCTCATTGTCACCTGTCCCAGTCACCCCTTCTGCCGGCGCTATTTCAAGTACTTTGACCTCAACCTGATTCTTGTCATATGCAACTCGGTG
>S7911_Prup9b
CTGCATTCGCCCATGTACTACTTCATCTGCTGTCTGGCCACATCAGACATGCTGGTGAGCGTCAGCAACCTTGTGGAGACCCTTTTCATGCGTCTGATAGAGCACGGGGTGCTGATCTTGGCGCAGGACACGATGCGCCACATGGATAACGTCATGGACATGCTGATCTGCAGCTCCTTTATGGCCTCGCTGTCCTTTCTGGGGGTCATCGCCGTCGACCGCTACATCACCATCTTTTACGCCTTGCGGTACCACAGCATCATGACCATCCAACGGGCCGTCGTCATCATTGTGGCCATCTGGGTGGTCAGCATGAGCGCGAGCACCATCTTCATCGCTTACGATGACCACAAGGCCGTGATCCTGTGCCTCTTGACTTATTTGCTCTTCATGCTCACTGTCATCATGGGGCTGTACATCCACATGTTCATGCTGGCTCGCCAACACGCCCGGACGATCTCCCGGATGCAGAGGAAACACACCGCCCCTCCGGTGACTAGCATGAAGGGTGCCATTACCCTCACCATCCTACTGGGGGTCTTCTTCGTCTGCTGGGGGCCTTTCTTCCTCCACCTGATCCTCATTGTCACCTGTCCCAGTCACCCCTTCTGCCGGCGCTATTTCAAGTACTTTGACCTCAACCTGATTCTTGTCATATGCAACTCGGTG
>S9012_Prup9b
CTGCATTCGCCCATGTACTACTTCATCTGCTGTCTGGCCACATCAGACATGCTGGTGAGCGTCAGCAACCTTGTGGAGACCCTTTTCATGCGTCTAATAGAGCACGGGGTGCTGATCTTGGCGCAGGACACGATGCGCCACATGGATAACGTCATGGACATGCTGATCTGCAGCTCCTTTATGGCCTCGCTGTCCTTTCTGGGGGTCATCGCCGTCGACCGCTACATCACCATCTTTTACGCCTTGCGGTACCACAGCATCATGACCATCCAACGGGCCGTCGTCATCATTGTGGCCATCTGGGTGGTCAGCATGAGCGCGAGCACCATCTTCATCGCTTACGATGACCACAAGGCCGTGATCCTGTGCCTCTTGACTTATTTGCTCTTCATGCTCACTGTCATCATGGGGCTGTACATCCACATGTTCATGCTGGCTCGCCAACACGCCCGGACGATCTCCCGGATGCAGAGGAAACACACCGCCCCTCCGGTGACTAGCATGAAGGGTGCCATTACCCTCACCATCCTACTGGGGGTCTTCTTCGTCTGCTGGGGGCCTTTCTTCCTCCACCTGATCCTCATTGTCACCTGTCCCAGTCACCCCTTCTGCCGGCGCTATTTCAAGTACTTTGACCTCAACCTGATTCTTGTCATATGCAACTCGGTG
>S9013_Prup9b
CTGCATTCGCCCATGTACTACTTCATCTGCTGTCTGGCCACATCAGACATGCTGGTGAGCGTCAGCAACCTTGTGGAGACCCTTTTCATGCGTCTGATAGAGCAYGGGGTGCTGATCTTGGCGCAGGACACGATGCGCCACATGGATAACGTCATGGACATGCTGATCTGCAGCTCCTTTATGGCCTCGCTGTCCTTTCTGGGAGTCATCGCCGTCGACCGCTACATCACCATCTTTTACGCCTTGCGGTACCACAGCATCATGACCATCCAACGGGCCGTCGTCATCATTGTGGCCATCTGGGTGGTCAGCATGAGCGCGAGCACCATCTTCATCGCTTACGATGACCACAAGGCCGTGATCCTGTGCCTCTTGACTTATTTGCTCTTCATGCTCACTGTCATCATGGGGCTGTACATCCACATGTTCATGCTGGCTCGCCAACACGCCCGGACGATCTCCCGGATGCAGAGGAAACACACCGCCCCTCCGGTGACTAGCATGAAGGGTGCCATTACCCTCACCATCCTACTGGGGGTCTTCTTCGTCTGCTGGGGGCCTTTCTTCCTCCACCTGATCCTCATTGTCACCTGTCCCAGTCACCCCTTCTGCCGGCGCTATTTCAAGTACTTTGACCTCAACCTGATTCTTGTCATATGCAACTCGGTG
