# Supplementary material for: Cryptic speciation in arid mountains: An integrative revision of the Pristurus rupestris species complex (Squamata, Sphaerodactylidae) from Arabia based on morphological, genetic and genomic data, with the description of four new species
Source: PLoS One. 2025 Feb 24;20(2):e0315000. doi: 10.1371/journal.pone.0315000 (PMC11849857; doi:10.1371/journal.pone.0315000)
Supplement: S1 Appendix — (ZIP) [file pone.0315000.s016.zip › RAG1_PHASED_ordered.fasta]

>S7166_Prup10a
AATTTTTGTCACAACTGCTGGAGCGTTATCCAGAGGAAGTTCAGCAATGCCCCATGTGAAGTATATTTTCCAAGGAAAGGCACTATGGAGTGGTGTCCCCATTCAGTGAGCTGTGATGTTTGTGGCACTTCCTCCCATGGAATAAAGAGGAAGAAGCAAGCCCCAAATCCACAGGTGAGCAAAAAGCTCCGGATCATTGCTGAACATGCTAGAGGGATAATGCATGCAAGAAGCCAAAAGCAAGTGAACAGCAAAAATATCATGAAAAAGATTACCAGC
>S7167b_Prup10a
AATTTTTGTCACAACTGCTGGAGCGTTATCCAGAGGAAGTTCAGCAATGCCCCATGTGAAGTATATTTTCCAAGGAAAGGCACTATGGAGTGGTGTCCCCATTCAGTGAGCTGTGATGTTTGTGGCACTTCCTCCCATGGAATAAAGAGGAAGAAGCAAGCCCCAAATCCACAGGTGAGCAAAAAGCTCCGGATCATTGCTGAACATGCTAGAGGGATAATGCATGCAAGAAGCCAAAAGCAAGTGAACAGCAAAAATATCATGAAAAAGATTACCAGC
>S7415_Prup10a
AATTTTTGTCACAACTGCTGGAGCGTTATCCAGAGGAAGTTCAGCAATGCCCCATGTGAAGTATATTTTCCAAGGAAAGGCACTATGGAGTGGTGTCCCCATTCAGTGAGCTGTGATGTTTGTGGCACTTCCTCCCATGGAATAAAGAGGAAGAAGCAAGCCCCAAATCCACAGGTGAGCAAAAAGCTCCGGATCATTGCTGAACATGCTAGAGGGATAATGCATGCAAGAAGCCAAAAGCAAGTGAACAGCAAAAATATCATGAAAAAGATTACCAGC
>S7424_Prup10a
AATTTTTGTCACAACTGCTGGAGCGTTATCCAGAGGAAGTTCAGCAATGCCCCATGTGAAGTATATTTTCCAAGGAAAGGCACTATGGAGTGGTGTCCCCATTCAGTGAGCTGTGATGTTTGTGGCACTTCCTCCCATGGAATAAAGAGGAAGAAGCAAGCCCCAAATCCACAGGTGAGCAAAAAGCTCCGGATCATTGCTGAACATGCTAGAGGGATAATGCATGCAAGAAGCCAAAAGCAAGTGAACAGCAAAAATATCATGAAAAAGATTACCAGC
>S7166_Prup10b
AATTTTTGTCACAACTGCTGGAGCGTTATCCAGAGGAAGTTCAGCAATGCCCCATGTGAAGTATATTTTCCAAGGAAAGGCACTATGGAGTGGTGTCCCCATTCAGTGAGCTGTGATGTTTGTGGCACTTCCTCCTATGGAATAAAGAGGAAGAAGCAAGCCCCAAATCCACAGGTGAGCAAAAAGCTCCGGATCATTGCTGAACATGCTAGAGGGATAATGCATGCAAGAAGCCAAAAGCAAGTGAACAGCAAAAATATCATGAAAAAGATTACCAGC
>S7167b_Prup10b
AATTTTTGTCACAACTGCTGGAGCGTTATCCAGAGGAAGTTCAGCAATGCCCCATGTGAAGTATATTTTCCAAGGAAAGGCACTATGGAGTGGTGTCCCCATTCAGTGAGCTGTGATGTTTGTGGCACTTCCTCCCATGGAATAAAGAGGAAGAAGCAAGCCCCAAATCCACAGGTGAGCAAAAAGCTCCGGATCATTGCTGAACATGCTAGAGGGATAATGCATGCAAGAAGCCAAAAGCAAGTGAACAGCAAAAATATCATGAAAAAGATTACCAGC
>S7415_Prup10b
AATTTTTGTCACAACTGCTGGAGCGTTATCCAGAGGAAGTTCAGCAATGCCCCATGTGAAGTATATTTTCCAAGGAAAGGCACTATGGAGTGGTGTCCCCATTCAGTGAGCTGTGATGTTTGTGGCACTTCCTCCCATGGAATAAAGAGGAAGAAGCAAGCCCCAAATCCACAGGTGAGCAAAAAGCTCCGGATCATTGCTGAACATGCTAGAGGGATAATGCATGCAAGAAGCCAAAAGCAAGTGAACAGCAAAAATATCATGAAAAAGATTACCAGC
>S7424_Prup10b
AATTTTTGTCACAACTGCTGGAGCGTTATCCAGAGGAAGTTCAGCAATGCCCCATGTGAAGTATATTTTCCAAGGAAAGGCACTATGGAGTGGTGTCCCCATTCAGTGAGCTGTGATGTTTGTGGCACTTCCTCCCATGGAATAAAGAGGAAGAAGCAAGCCCCAAATCCACAGGTGAGCAAAAAGCTCCGGATCATTGCTGAACATGCTAGAGGGATAATGCATGCAAGAAGCCAAAAGCAAGTGAACAGCAAAAATATCATGAAAAAGATTACCAGC
>CN133_Prup11a
AATTTTTGTCACAACTGCTGGAGCGTTATCCAGAGGAAGTTCAGCAATGCCCCATGTGAAGTATATTTTCCAAGGAAAGGCACTATGGAGTGGTGTCCCCATTCAGTGAGCTGTGATGTTTGTGGCACTTCCTCCCATGGAATAAAGAGGAAGAAGCAAGCCCCAAATCCACAGGTGAGCAAAAAGCTCCGGATCATTGCTGAACATGCTAGAGGGATAATGCATGCAAGAAGCCAAAAGCAAGTGAACAGCAAAAATATCATGAAAAAGATTACCAGC
>S7401_Prup11a
AATTTTTGTCACAACTGCTGGAGCGTTATCCAGAGGAAGTTCAGCAATGCCCCATGTGAAGTATATTTTCCAAGGAAAGGCACTATGGAGTGGTGTCCCCATTCAGTGAGCTGTGATGTTTGTGGCACTTCCTCCCATGGAATAAAGAGGAAGAAGCAAGCCCCAAATCCACAGGTGAGCAAAAAGCTCCGGATCATTGCTGAACATGCTAGAGGGATAATGCATGCAAGAAGCCAAAAGCAAGTGAACAGCAAAAATATCATGAAAAAGATTACCAGC
>S7407_Prup11a
AATTTTTGTCACAACTGCTGGAGCGTTATCCAGAGGAAGTTCAGCAATGCCCCATGTGAAGTATATTTTCCAAGGAAAGGCACTATGGAGTGGTGTCCCCATTCAGTGAGCTGTGATGTTTGTGGCACTTCCTCCCATGGAATAAAGAGGAAGAAGCAAGCCCCAAATCCACAGGTGAGCAAAAAGCTCCGGATCATTGCTGAACATGCTAGAGGGATAATGCATGCAAGAAGCCAAAAGCAAGTGAACAGCAAAAATATCATGAAAAAGATTACCAGC
>S7882_Prup11a
AATTTTTGTCACAACTGCTGGAGCGTTATCCAGAGGAAGTTCAGCAATGCCCCATGTGAAGTATATTTTCCAAGGAAAGGCACTATGGAGTGGTGTCCCCATTCAGTGAGCTGTGATGTTTGTGGCACTTCCTCCCATGGAATAAAGAGGAAGAAGCAAGCCCCAAATCCACAGGTGAGCAAAAAGCTCCGGATCATTGCTGAACATGCTAGAGGGATAATGCATGCAAGAAGCCAAAAGCAAGTGAACAGCAAAAATATCATGAAAAAGATTACCAGC
>CN133_Prup11b
AATTTTTGTCACAACTGCTGGAGCGTTATCCAGAGGAAGTTCAGCAATGCCCCATGTGAAGTATATTTTCCAAGGAAAGGCACTATGGAGTGGTGTCCCCATTCAGTGAGCTGTGATGTTTGTGGCACTTCCTCCCATGGAATAAAGAGGAAGAAGCAAGCCCCAAATCCACAGGTGAGCAAAAAGCTCCGGATCATTGCTGAACATGCTAGAGGGATAATGCATGCAAGAAGCCAAAAGCAAGTGAACAGCAAAAATATCATGAAAAAGATTACCAGC
>S7401_Prup11b
AATTTTTGTCACAACTGCTGGAGCGTTATCCAGAGGAAGTTCAGCAATGCCCCATGTGAAGTATATTTTCCAAGGAAAGGCACTATGGAGTGGTGTCCCCATTCAGTGAGCTGTGATGTTTGTGGCACTTCCTCCCATGGAATAAAGAGGAAGAAGCAAGCCCCAAATCCACAGGTGAGCAAAAAGCTCCGGATCATTGCTGAACATGCTAGAGGGATAATGCATGCAAGAAGCCAAAAGCAAGTGAACAGCAAAAATATCATGAAAAAGATTACCAGC
>S7407_Prup11b
AATTTTTGTCACAACTGCTGGAGCGTTATCCAGAGGAAGTTCAGCAATGCCCCATGTGAAGTATATTTTCCAAGGAAAGGCACTATGGAGTGGTGTCCCCATTCAGTGAGCTGTGATGTTTGTGGCACTTCCTCCCATGGAATAAAGAGGAAGAAGCAAGCCCCAAATCCACAGGTGAGCAAAAAGCTCCGGATCATTGCTGAACATGCTAGAGGGATAATGCATGCAAGAAGCCAAAAGCAAGTGAACAGCAAAAATATCATGAAAAAGATTACCAGC
>S7882_Prup11b
AATTTTTGTCACAACTGCTGGAGCGTTATCCAGAGGAAGTTCAGCAATGCCCCATGTGAAGTATATTTTCCAAGGAAAGGCACTATGGAGTGGTGTCCCCATTCAGTGAGCTGTGATGTTTGTGGCACTTCCTCCCATGGAATAAAGAGGAAGAAGCAAGCCCCAAATCCACAGGTGAGCAAAAAGCTCCGGATCATTGCTGAACATGCTAGAGGGATAATGCATGCAAGAAGCCAAAAGCAAGTGAACAGCAAAAATATCATGAAAAAGATTACCAGC
>S6060_Prup12a
AATTTTTGTCACAACTGCTGGAGCGTTATCCAGAGGAAGTTCAGCAATGCCCCATGTGAAGTATATTTTCCAAGGAAAGGCACTATGGAGTGGTGTCCCCATTCAGTGAGCTGTGATGTTTGTGGCACTTCCTCCCATGGAATAAAGAGGAAGAAGCAAGCCCCAAATCCACAGGTGAGCAAAAAGCTCCGGATCATTGCTGAACATGCTAGAGGGATAATGCATGCAAGAAGCCAAAAGCAAGTGAACAGCAAAAATATCATGAAAAAGATTACCAGC
>S7120_Prup12a
AATTTTTGTCACAACTGCTGGAGCGTTATCCAGAGGAAGTTCAGCAATGCCCCATGTGAAGTATATTTTCCAAGGAAAGGCACTATGGAGTGGTGTCCCCATTCAGTGAGCTGTGATGTTTGTGGCACTTCCTCCCATGGAATAAAGAGGAAGAAGCAAGCCCCAAATCCACAGGTGAGCAAAAAGCTCCGGATCATTGCTGAACATGCTAGAGGGATAATGCATGCAAGAAGCCAAAAGCAAGTGAACAGCAAAAATATCATGAAAAAGATTACCAGC
>S7452_Prup12a
AATTTTTGTCACAACTGCTGGAGCGTTATCCAGAGGAAGTTCAGCAATGCCCCATGTGAAGTATATTTTCCAAGGAAAGGCACTATGGAGTGGTGTCCCCATTCAGTGAGCTGTGATGTTTGTGGCACTTCCTCCCATGGAATAAAGAGGAAGAAGCAAGCCCCAAATCCACAGGTGAGCAAAAAGCTCCGGATCATTGCTGAACATGCTAGAGGGATAATGCATGCAAGAAGCCAAAAGCAAGTGAACAGCAAAAATATCATGAAAAAGATTACCAGC
>S7730_Prup12a
AATTTTTGTCACAACTGCTGGAGCGTTATCCAGAGGAAGTTCAGCAATGCCCCATGTGAAGTATATTTTCCAAGGAAAGGCACTATGGAGTGGTGTCCCCATTCAGTGAGCTGTGATGTTTGTGGCACTTCCTCCCATGGAATAAAGAGGAAGAAGCAAGCCCCAAATCCACAGGTGAGCAAAAAGCTCCGGATCATTGCTGAACATGCTAGAGGGATAATGCATGCAAGAAGCCAAAAGCAAGTGAACAGCAAAAATATCATGAAAAAGATTACCAGC
>S6060_Prup12b
AATTTTTGTCACAACTGCTGGAGCGTTATCCAGAGGAAGTTCAGCAATGCCCCATGTGAAGTATATTTTCCAAGGAAAGGCACTATGGAGTGGTGTCCCCATTCAGTGAGCTGTGATGTTTGTGGCACTTCCTCCCATGGAATAAAGAGGAAGAAGCAAGCCCCAAATCCACAGGTGAGCAAAAAGCTCCGGATCATTGCTGAACATGCTAGAGGGATAATGCATGCAAGAAGCCAAAAGCAAGTGAACAGCAAAAATATCATGAAAAAGATTACCAGC
>S7120_Prup12b
AATTTTTGTCACAACTGCTGGAGCGTTATCCAGAGGAAGTTCAGCAATGCCCCATGTGAAGTATATTTTCCAAGGAAAGGCACTATGGAGTGGTGTCCCCATTCAGTGAGCTGTGATGTTTGTGGCACTTCCTCCCATGGAATAAAGAGGAAGAAGCAAGCCCCAAATCCACAGGTGAGCAAAAAGCTCCGGATCATTGCTGAACATGCTAGAGGGATAATGCATGCAAGAAGCCAAAAGCAAGTGAACAGCAAAAATATCATGAAAAAGATTACCAGC
>S7452_Prup12b
AATTTTTGTCACAACTGCTGGAGCGTTATCCAGAGGAAGTTCAGCAATGCCCCATGTGAAGTATATTTTCCAAGGAAAGGCACTATGGAGTGGTGTCCCCATTCAGTGAGCTGTGATGTTTGTGGCACTTCCTCCCATGGAATAAAGAGGAAGAAGCAAGCCCCAAATCCACAGGTGAGCAAAAAGCTCCGGATCATTGCTGAACATGCTAGAGGGATAATGCATGCAAGAAGCCAAAAGCAAGTGAACAGCAAAAATATCATGAAAAAGATTACCAGC
>S7730_Prup12b
AATTTTTGTCACAACTGCTGGAGCGTTATCCAGAGGAAGTTCAGCAATGCCCCATGTGAAGTATATTTTCCAAGGAAAGGCACTATGGAGTGGTGTCCCCATTCAGTGAGCTGTGATGTTTGTGGCACTTCCTCCCATGGAATAAAGAGGAAGAAGCAAGCCCCAAATCCACAGGTGAGCAAAAAGCTCCGGATCATTGCTGAACATGCTAGAGGGATAATGCATGCAAGAAGCCAAAAGCAAGTGAACAGCAAAAATATCATGAAAAAGATTACCAGC
>S6102_Prup13a
AATTTTTGTCACAACTGCTGGAGCGTTATCCAGAGGAAGTTCAGCAATGCCCCATGTGAAGTATATTTTCCAAGGAAAGGCACTATGGAATGGTGTCCCCATTCAGTGAGCTGTGATGTTTGTGGCACTTCCTCCCATGGAATAAAGAGGAAGAAGCAAGCCCCAAATCCACAGGTGAGCAAAAAGCTCCGGATCATTGCTGAACATGCTAGAGGGATAATGCATGCAAGAAGCCAAAAGCAAGTGAACAGCAAAAATATCATGAAAAAGATTACCAGC
>S7526_Prup13a
AATTTTTGTCACAACTGCTGGAGCGTTATCCAGAGGAAGTTCAGCAATGCCCCATGTGAAGTATATTTTCCAAGGAAAGGCACTATGGAGTGGTGTCCCCATTCAGTGAGCTGTGATGTTTGTGGCACTTCCTCCCATGGAATAAAGAGGAAGAAGCAAGCCCCAAATCCACAGGTGAGCAAAAAGCTCCGGATCATTGCTGAACATGCTAGAGGGATAATGCATGCAAGAAGCCAAAAGCAAGTGAACAGCAAAAATATCATGAAAAAGATTACCAGC
>S7533_Prup13a
AATTTTTGTCACAACTGCTGGAGCGTTATCCAGAGGAAGTTCAGCAATGCCCCATGTGAAGTATATTTTCCAAGGAAAGGCACTATGGAATGGTGTCCCCATTCAGTGAGCTGTGATGTTTGTGGCACTTCCTCCCATGGAATAAAGAGGAAGAAGCAAGCCCCAAATCCACAGGTGAGCAAAAAGCTCCGGATCATTGCTGAACATGCTAGAGGGATAATGCATGCAAGAAGCCAAAAGCAAGTGAACAGCAAAAATATCATGAAAAAGATTACCAGC
>S7551_Prup13a
AATTTTTGTCACAACTGCTGGAGCGTTATCCAGAGGAAGTTCAGCAATGCCCCATGTGAAGTATATTTTCCAAGGAAAGGCACTATGGAATGGTGTCCCCATTCAGTGAGCTGTGATGTTTGTGGCACTTCCTCCCATGGAATAAAGAGGAAGAAGCAAGCCCCAAATCCACAGGTGAGCAAAAAGCTCCGGATCATTGCTGAACATGCTAGAGGGATAATGCATGCAAGAAGCCAAAAGCAAGTGAACAGCAAAAATATCATGAAAAAGATTACCAGC
>S6102_Prup13b
AATTTTTGTCACAACTGCTGGAGCGTTATCCAGAGGAAGTTCAGCAATGCCCCATGTGAAGTATATTTTCCAAGGAAAGGCACTATGGAATGGTGTCCCCATTCAGTGAGCTGTGATGTTTGTGGCACTTCCTCCCATGGAATAAAGAGGAAGAAGCAAGCCCCAAATCCACAGGTGAGCAAAAAGCTCCGGATCATTGCTGAACATGCTAGAGGGATAATGCATGCAAGAAGCCAAAAGCAAGTGAACAGCAAAAATATCATGAAAAAGATTACCAGC
>S7526_Prup13b
AATTTTTGTCACAACTGCTGGAGCGTTATCCAGAGGAAGTTCAGCAATGCCCCATGTGAAGTATATTTTCCAAGGAAAGGCACTATGGAGTGGTGTCCCCATTCAGTGAGCTGTGATGTTTGTGGCACTTCCTCCCATGGAGTAAAGAGGAAGAAGCAAGCCCCAAATCCACAGGTGAGCAAAAAGCTCCGGATCATTGCTGAACATGCTAGAGGGATAATGCATGCAAGAAGCCAAAAGCAAGTGAACAGCAAAAATATCATGAAAAAGATTACCAGC
>S7533_Prup13b
AATTTTTGTCACAACTGCTGGAGCGTTATCCAGAGGAAGTTCAGCAATGCCCCATGTGAAGTATATTTTCCAAGGAAAGGCACTATGGAATGGTGTCCCCATTCAGTGAGCTGTGATGTTTGTGGCACTTCCTCCCATGGAATAAAGAGGAAGAAGCAAGCCCCAAATCCACAGGTGAGCAAAAAGCTCCGGATCATTGCTGAACATGCTAGAGGGATAATGCATGCAAGAAGCCAAAAGCAAGTGAACAGCAAAAATATCATGAAAAAGATTACCAGC
>S7551_Prup13b
AATTTTTGTCACAACTGCTGGAGCGTTATCCAGAGGACGTTCAGCAATGCCCCATGTGAAGTATATTTTCCAAGGAAAGGCACTATGGAATGGTGTCCCCATTCAGTGAGCTGTGATGTTTGTGGCACTTCCTCCCATGGAATAAAGAGGAAGAAGCAAGCCCCAAATCCACAGGTGAGCAAAAAGCTCCGGATCATTGCTGAACATGCTAGAGGGATAATGCATGCAAGAAGCCAAAAGCAAGTGAACAGCAAAAATATCATGAAAAAGATTACCAGC
>S6036_Prup14a
AATTTTTGTCACAACTGCTGGAGCGTTATCCAGAGGAAGTTCAGCAATGCCCCATGTGAAGTATATTTTCCAAGGAAAGGCACTATGGAGTGGTGTCCCCATTCAGTGAGCTGTGATGTTTGTGGCACTTCCTCCCATGGAATAAAGAGGAAGAAGCAAGCCCCAAATCCACAGGTGAGCAAAAAGCTCCGGATCATTGCTGAACATGCTAGAGGGATAATGCATGCAAGAAGCCAAAAGCAAGTGAACAGCAAAAATATCATGAAAAAGATTACCAGC
>S6088_Prup14a
AATTTTTGTCACAACTGCTGGAGCGTTATCCAGAGGAAGTTCAGCAATGCCCCATGTGAAGTATATTTTCCAAGGAAAGGCACTATGGAGTGGTGTCCCCATTCAGTGAGCTGTGATGTTTGTGGCACTTCCTCCCATGGAATAAAGAGGAAGAAGCAAGCCCCAAATCCACAGGTGAGCAAAAAGCTCCGGATCATTGCTGAACACGCTAGAGGGATAATGCATGCAAGAAGCCAAAAGCAAGTGAACAGCAAAAATATCATGAAAAAGATTACCAGC
>S7528_Prup14a
AATTTTTGTCACAACTGCTGGAGCGTTATCCAGAGGAAGTTCAGCAATGCCCCATGTGAAGTATATTTTCCAAGGAAAGGCACTATGGAGTGGTGTCCCCATTCAGTGAGCTGTGATGTTTGTGGCACTTCCTCCCATGGAATAAAGAGGAAGAAGCAAGCCCCAAATCCACAGGTGAGCAAAAAGCTCCGGATCATTGCTGAACACGCTAGAGGGATAATGCATGCAAGAAGCCAAAAGCAAGTGAACAGCAAAAATATCATGAAAAAGATTACCAGC
>S7736_Prup14a
AATTTTTGTCACAACTGCTGGAGCGTTATCCAGAGGAAGTTCAGCAATGCCCCATGTGAAGTATATTTTCCAAGGAAAGGCACTATGGAGTGGTGTCCCCATTCAGTGAGCTGTGATGTTTGTGGCACTTCCTCCCATGGAATAAAGAGGAAGAAGCAAGCCCCAAATCCACAGGTGAGCAAAAAGCTCCGGATCATTGCTGAACACGCTAGAGGGATAATGCATGCAAGAAGCCAAAAGCAAGTGAACAGCAAAAATATCATGAAAAAGATTACCAGC
>S6036_Prup14b
AATTTTTGTCACAACTGCTGGAGCGTTATCCAGAGGAAGTTCAGCAATGCCCCATGTGAAGTATATTTTCCAAGGAAAGGCACTATGGAGTGGTGTCCCCATTCAGTGAGCTGTGATGTTTGTGGCACTTCCTCCCATGGAATAAAGAGGAAGAAGCAAGCCCCAAATCCACAGGTGAGCAAAAAGCTCCGGATCATTGCTGAACATGCTAGAGGGATAATGCATGCAAGAAGCCAAAAGCAAGTGAACAGCAAAAATATCATGAAAAAGATTACCAGC
>S6088_Prup14b
AATTTTTGTCACAACTGCTGGAGCGTTATCCAGAGGAAGTTCAGCAATGCCCCATGTGAAGTATATTTTCCAAGGAAAGGCACTATGGAGTGGTGTCCCCATTCAGTGAGCTGTGATGTTTGTGGCACTTCCTCCCATGGAATTAAGAGGAAGAAGCAAGCCCCAAATCCACAGGTGAGCAAAAAGCTCCGGATCATTGCTGAACACGCTAGAGGGATAATGCATGCAAGAAGCCAAAAGCAAGTGAACAGCAAAAATATCATGAAAAAGATTACCAGC
>S7528_Prup14b
AATTTTTGTCACAACTGCTGGAGCGTTATCCAGAGGAAGTTCAGCAATGCCCCATGTGAAGTATATTTTCCAAGGAAAGGCACTATGGAGTGGTGTCCCCATTCAGTGAGCTGTGATGTTTGTGGCACTTCCTCCCATGGAATTAAGAGGAAGAAGCAAGCCCCAAATCCACAGGTGAGCAAAAAGCTCCGGATCATTGCTGAACACGCTAGAGGGATAATGCATGCAAGAAGCCAAAAGCAAGTGAACAGCAAAAATATCATGAAAAAGATTACCAGC
>S7736_Prup14b
AATTTTTGTCACAACTGCTGGAGCGTTATCCAGAGGAAGTTCAGCAATGCCCCATGTGAAGTATATTTTCCAAGGAAAGGCACTATGGAGTGGTGTCCCCATTCAGTGAGCTGTGATGTTTGTGGCACTTCCTCCCATGGAATTAAGAGGAAGAAGCAAGCCCCAAATCCACAGGTGAGCAAAAAGCTCCGGATCATTGCTGAACACGCTAGAGGGATAATGCATGCAAGAAGCCAAAAGCAAGTGAACAGCAAAAATATCATGAAAAAGATTACCAGC
>S6122_Prup15a
AATTTTTGTCACAACTGCTGGAGCGTTATCCAGAGGAAGTTCAGCAATGCCCCATGTGAAGTATATTTTCCAAGGAAAGGCACTATGGAGTGGTGTCCCCATTCAGTGAGCTGTGATGTTTGTGGCACTTCCTCCCATGGAATAAAGAGGAAGAAGCAAGCCCCAAATCCACAGGTGAGCAAAAAGCTCCGGATCATTGCTGAACATGCTAGAGGGATAATGCATGCAAGAAGCCAAAAGCAAGTGAACAGCAAAAATATCATGAAAAAGATTACCAGC
>S7258_Prup15a
AATTTTTGTCACAACTGCTGGAGCGTTATCCAGAGGAAGTTCAGCAATGCCCCATGTGAAGTATATTTTCCAAGGAAAGGCACTATGGAGTGGTGTCCCCATTCAGTGAGCTGTGATGTTTGTGGCACTTCCTCCCATGGAATAAAGAGGAAGAAGCAAGCCCCAAATCCACAGGTGAGCAAAAAGCTCCGGATCATTGCTGAACATGCTAGAGGGATAATGCATGCAAGAAGCCAAAAGCAAGTGAACAGCAAAAATATCATGAAAAAGATTACCAGC
>S7546_Prup15a
AATTTTTGTCACAACTGCTGGAGCGTTATCCAGAGGAAGTTCAGCAATGCCCCATGTGAAGTATATTTTCCAAGGAAAGGCACTATGGAGTGGTGTCCCCATTCAGTGAGCTGTGATGTTTGTGGCACTTCCTCCCATGGAATAAAGAGGAAGAAGCAAGCCCCAAATCCACAGGTGAGCAAAAAGCTCCGGATCATTGCTGAACATGCTAGAGGGATAATGCATGCAAGAAGCCAAAAGCAAGTGAACAGCAAAAATATCATGAAAAAGATTACCAGC
>S6122_Prup15b
AATTTTTGTCACAACTGCTGGAGCGTTATCCAGAGGAAGTTCAGCAATGCCCCATGTGAAGTATATTTTCCAAGGAAAGGCACTATGGAGTGGTGTCCCCATTCAGTGAGCTGTGATGTTTGTGGCACTTCCTCCCATGGAATAAAGAGGAAGAAGCAAGCCCCAAATCCACAGGTGAGCAAAAAGCTCCGGATCATTGCTGAACATGCTAGAGGGATAATGCATGCAAGAAGCCAAAAGCAAGTGAACAGCAAAAATATCATGAAAAAGATTACCAGC
>S7258_Prup15b
AATTTTTGTCACAACTGCTGGAGCGTTATCCAGAGGAAGTTCAGCAATGCCCCATGTGAAGTATATTTTCCAAGGAAAGGCACTATGGAGTGGTGTCCCCATTCAGTGAGCTGTGATGTTTGTGGCACTTCCTCCCATGGAATAAAGAGGAAGAAGCAAGCCCCAAATCCACAGGTGAGCAAAAAGCTCCGGATCATTGCTGAACATGCTAGAGGGATAATGCATGCAAGAAGCCAAAAGCAAGTGAACAGCAAAAATATCATGAAAAAGATTACCAGC
>S7546_Prup15b
AATTTTTGTCACAACTGCTGGAGCGTTATCCAGAGGAAGTTCAGCAATGCCCCATGTGAAGTATATTTTCCAAGGAAAGGCACTATGGAGTGGTGTCCCCATTCAGTGAGCTGTGATGTTTGTGGCACTTCCTCCCATGGAATAAAGAGGAAGAAGCAAGCCCCAAATCCACAGGTGAGCAAAAAGCTCCGGATCATTGCTGAACATGCTAGAGGGATAATGCATGCAAGAAGCCAAAAGCAAGTGAACAGCAAAAATATCATGAAAAAGATTACCAGC
>S7257_Prup16a
AATTTTTGTCACAACTGCTGGAGCGTTATCCAGAGGAAGTTCAGCAATGCCCCATGTGAAGTATATTTTCCAAGGAAAGGCACTATGGAGTGGCGTCCCCATTCAGTGAGCTGTGATGTTTGTGGCACTTCCTCCCATGGAATAAAGAGGAAGAAGCAAGCCCCAAATCCACAGGTGAGCAAAAAGCTCCGGATCATCGATGAACGTGCTAGAGGGATAATGCATGCAAGAAGCCAAAAGCAAGTGAACAGCAAAAATATCATGAAAAAGATTACCAGC
>S7257_Prup16b
AATTTTTGTCACAACTGCTGGAGCGTTATCCAGAGGAAGTTCAGCAATGCCCCATGTGAAGTATATTTTCCAAGGAAAGGCACTATGGAGTGGCGTCCCCATTCAGTGAGCTGTGATGTTTGTGGCACTTCCTCCCATGGAATAAAGAGGAAGAAGCAAGCCCCAAATCCACAGGTGAGCAAAAAGCTCCGGATCATCGATGAACGTGCTAGAGGGATAATGCATGCAAGAAGCCAAAAGCAAGTGAACAGCAAAAATACCATGAAAAAGATTACCAGC
>S6035_Prup1a
AATTTTTGTCACAACTGCTGGAGCGTTATCCAGAGGAAGTTCAGCAATGCCCCATGTGAAGTATATTTTCCAAGGAAAGGCACTATGGAGTGGCGTCCCCATTCAGTGAGCTGTGATGTTTGTGGCACTTCCTCCCATGGAATAAAGAGGAAGAAGCAAGCCCCAAATCCACAGGTGAGCAAAAAGCTCCGGATCATCGCTGAACGTGCTAGAGGGATAATGCATGCAAGAAGCCAAAAGCAAGTGAACAGCAAAAATATCATGAAAAAGATTACTAGC
>S6064_Prup1a
AATTTTTGTCACAACTGCTGGAGCGTTATCCAGAGGAAGTTCAGCAATGCCCCATGTGAAGTATATTTTCCAAGGAAAGGCACTATGGAGTGGCGTCCCCATTCAGTGAGCTGTGATGTTTGTGGCACTTCCTCCCATGGAATAAAGAGGAAGAAGCAAGCCCCAAATCCACAGGTGAGCAAAAAGCTCCGGATCATCGCTGAACGTGCTAGAGGGATAATGCATGCAAGAAGCCAAAAGCAAGTGAACAGCAAAAATATCATGAAAAAGATTACTAGC
>S6101_Prup1a
AATTTTTGTCACAACTGCTGGAGCGTTATCCAGAGGAAGTTCAGCAATGCCCCATGTGAAGTATATTTTCCAAGGAAAGGCACTATGGAGTGGCGTCCCCATTCAGTGAGCTGTGATGTTTGTGGCACTTCCTCCCATGGAATAAAGAGGAAGAAGCAAGCCCCAAATCCACAGGTGAGCAAAAAGCTCCGGATCATCGCTGAACGTGCTAGAGGGATAATGCATGCAAGAAGCCAAAAGCAAGTGAACAGCAAAAATATCATGAAAAAGATTACTAGC
>S6134_Prup1a
AATTTTTGTCACAACTGCTGGAGCGTTATCCAGAGGAAGTTCAGCAATGCCCCATGTGAAGTATATTTTCCAAGGAAAGGCACTATGGAGTGGCGTCCCCATTCAGTGAGCTGTGATGTTTGTGGCACTTCCTCCCATGGAATAAAGAGGAAGAAGCAAGCCCCAAATCCACAGGTGAGCAAAAAGCTCCGGATCATCGCTGAACGTGCTAGAGGGATAATGCATGCAAGAAGCCAAAAGCAAGTGAACAGCAAAAATATCATGAAAAAGATTACTAGC
>S6035_Prup1b
AATTTTTGTCACAACTGTTGGAGCGTTATCCAGAGGAAGTTCAGCAATGCCCCATGTGAAGTATATTTTCCAAGGAAAGGCACTATGGAGTGGCGTCCCCATTCAGTGAGCTGTGATGTTTGTGGCACTTCCTCCCATGGAATAAAGAGGAAGAAGCAAGCCCCAAATCCACAGGTGAGCAAAAAGCTCCGGATCATCGCTGAACGTGCTAGAGGGATAATGCATGCAAGAAGCCAAAAGCAAGTGAACAGCAAAAATATCATGAAAAAGATTACTAGC
>S6064_Prup1b
AATTTTTGTCACAACTGCTGGAGCGTTATCCAGAGGAAGTTCAGCAATGCCCCATGTGAAGTATATTTTCCAAGGAAAGGCACTATGGAGTGGCGTCCCCATTCAGTGAGCTGTGATGTTTGTGGCACTTCCTCCCATGGAATAAAGAGGAAGAAGCAAGCCCCAAATCCACAGGTGAGCAAAAAGCTCCGGATCATCGCTGAACGTGCTAGAGGGATAATGCATGCAAGAAGCCAAAAGCAAGTGAACAGCAAAAATATCATGAAAAAGATTACTAGC
>S6101_Prup1b
AATTTTTGTCACAACTGTTGGAGCGTTATCCAGAGGAAGTTCAGCAATGCCCCATGTGAAGTATATTTTCCAAGGAAAGGCACTATGGAGTGGCGTCCCCATTCAGTGAGCTGTGATGTTTGTGGCACTTCCTCCCATGGAATAAAGAGGAAGAAGCAAGCCCCAAATCCACAGGTGAGCAAAAAGCTCCGGATCATCGCTGAACGTGCTAGAGGGATAATGCATGCAAGAAGCCAAAAGCAAGTGAACAGCAAAAATATCATGAAAAAGATTACTAGC
>S6134_Prup1b
AATTTTTGTCACAACTGCTGGAGCGTTATCCAGAGGAAGTTCAGCAATGCCCCATGTGAAGTATATTTTCCAAGGAAAGGCACTATGGAGTGGCGTCCCCATTCAGTGAGCTGTGATGTTTGTGGCACTTCCTCCCATGGAATAAAGAGGAAGAAGCAAGCCCCAAATCCACAGGTGAGCAAAAAGCTCCGGATCATCGCTGAACGTGCTAGAGGGATAATGCATGCAAGAAGTCAAAAGCAAGTGAACAGCAAAAATATCATGAAAAAGATTACTAGC
>S7239_Prup2a
AATTTTTGTCACAACTGCTGGAGCGTTATCCAGAGGAAGTTCAGCAATGCCCCATGTGAAGTATATTTTCCAAGGAAAGGCACTATGGAGTGGCGTCCCCATTCAGTGAGCTGTGATGTTTGTGGCACTTCCTCCCATGGAATAAAGAGGAAGAAGCAAGCCCCAAATCCACAGGTGAGCAAAAAGCTCCGGATCATCGCTGAACGTGCTAGAGGGATAATGCATGCAAGAAGCCAAAAGCAAGTGAACAGCAAAAATATCATGAAAAAGATTACTAGC
>S7245_Prup2a
AATTTTTGTCACAACTGCTGGAACGTTATCCAGAGGAAGTTCAGCAATGCCCCATGTGAAGTATATTTTCCAAGGAAAGGCACTATGGAGTGGCGTCCCCATTCAGTGAGCTGTGATGTTTGTGGCACTTCCTCCCATGGAATAAAGAGGAAGAAGCAAGCCCCAAATCCACAGGTGAGCAAAAAGCTCCGGATCATCGCTGAACGTGCTAGAGGGATAATGCATGCAAGAAGCCAAAAGCAAGTGAACAGCAAAAATATCATGAAAAAGATTACTAGC
>S7438_Prup2a
AATTTTTGTCACAACTGCTGGAGCGTTATCCAGAGGAAGTTCAGCAATGCCCCATGTGAAGTATATTTTCCAAGGAAAGGCACTATGGAGTGGCGTCCCCATTCAGTGAGCTGTGATGTTTGTGGCACTTCCTCCCATGGAATAAAGAGGAAGAAGCAAGCCCCAAATCCACAGGTGAGCAAAAAGCTCCGGATCATCGCTGAACGTGCTAGAGGGATAATGCATGCAAGAAGCCAAAAGCAAGTGAACAGCAAAAATATCATGAAAAAGATTACTAGC
>S7702_Prup2a
AATTTTTGTCACAACTGCTGGAGCGTTATCCAGAGGAAGTTCAGCAATGCCCCATGTGAAGTATATTTTCCAAGGAAAGGCACTATGGAGTGGCGTCCCCATTCAGTGAGCTGTGATGTTTGTGGCACTTCCTCYCATGGAATAAAGAGGAAGAAGCAAGCCCCAAATCCACAGGTGAGCAAAAAGCTCCGGATCATCGCTGAACGTGCTAGAGGGATAATGCATGCAAGAAGCCAAAAGCAAGTGAACAGCAAAAATATCATGAAAAAGATTACTAGC
>S7239_Prup2b
AATTTTTGTCACAACTGCTGGAACGTTATCCAGAGGAAGTTCAGCAATGCCCCATGTGAAGTATATTTTCCAAGGAAAGGCACTATGGAGTGGCGTCCCCATTCAGTGAGCTGTGATGTTTGTGGCACTTCCTCCCATGGAATAAAGAGGAAGAAGCAAGCCCCAAATCCACAGGTGAGCAAAAAGCTCCGGATCATCGCTGAACGTGCTAGAGGGATAATGCATGCAAGAAGCCAAAAGCAAGTGAACAGCAAAAATATCATGAAAAAGATTACTAGC
>S7245_Prup2b
AATTTTTGTCACAACTGCTGGAACGTTATCCAGAGGAAGTTCAGCAATGCCCCATGTGAAGTATATTTTCCAAGGAAAGGCACTATGGAGTGGCGTCCCCATTCAGTGAGCTGTGATGTTTGTGGCACTTCCTCCCATGGAATAAAGAGGAAGAAGCAAGCCCCAAATCCACAGGTGAGCAAAAAGCTCCGGATCATCGCTGAACGTGCTAGAGGGATAATGCATGCAAGAAGCCAAAAGCAAGTGAACAGCAAAAATATCATGAAAAAGATTACTAGC
>S7438_Prup2b
AATTTTTGTCACAACTGCTGGAACGTTATCCAGAGGAAGTTCAGCAATGCCCCATGTGAAGTATATTTTCCAAGGAAAGGCACTATGGAGTGGCGTCCCCATTCAGTGAGCTGTGATGTTTGTGGCACTTCCTCCCATGGAATAAAGAGGAAGAAGCAAGCCCCAAATCCACAGGTGAGCAAAAAGCTCCGGATCATCGCTGAACGTGCTAGAGGGATAATGCATGCAAGAAGCCAAAAGCAAGTGAACAGCAAAAATATCATGAAAAAGATTACTAGC
>S7702_Prup2b
AATTTTTGTCACAACTGCTGGAGCGTTATCCAGAGGAAGTTCAGCAATGCCCCATGTGAAGTATATTTTCCAAGGAAAGGCACTATGGAGTGGCGTCCCCATTCAGTGAGCTGTGATGTTTGTGGCACTTCCTCYCATGGAATAAAGAGGAAGAAGCAAGCCCCAAATCCACAGGTGAGCAAAAAGCTCCGGATCATCGCTGAACATGCTAGAGGGATAATGCATGCAAGAAGCCAAAAGCAAGTGAACAGCAAAAATATCATGAAAAAGATTACTAGC
>S6100_Prup3a
AATTTTTGTCACAACTGCTGGAGCGTTATCCAGAGGAAGTTCAGCAATGCCCCATGTGAAGTATATTTTCCAAGGAAAGGCACTATGGAGTGGCGTCCCCATTCAGTGAGCTGTGATGTTTGTGGCACTTCCTCCCATGGAATAAAGAGGAAGAAGCAAGACCCAAATCCACAGGTGAGCAAAAAGCTCCGGATCATCGCTGAACGTGCTAGAGGGATAATGCATGCAAGAAGCCAAAAGCAAGTGAACAGCAAAAATATCATGAAAAAGATTACTAGC
>S7065_Prup3a
AAYTTTTGTCACAACTGCTGGAGCGTTATCCAGAGGAAGTTCAGCAATGCCCCATGTGAAGTATATTTTCCAAGGAAAGGCACTATGGAGTGGCGTCCCCATTCAGTGAGCTGTGATGTTTGTGGCACTTCCTCCCATGGAATAAAGAGGAAGAAGCAAGCCCCAAATCCACAGGTGAGCAAAAAGCTCCGGATCATCGCTGAACGTGCTAGAGGGATAATGCATGCAAGAAGCCAAAAGCAAGTGAACAGCAAAAATATCATGAAAAAGATTACTAGC
>S7310_Prup3a
AATTTTTGTCACAACTGCTGGAGCGTTATCCAGAGGAAGTTCAGCAATGCCCCATGTGAAGTATATTTTCCAAGGAAAGGCACTATGGAGTGGCGTCCCCATTCAGTGAGCTGTGATGTTTGTGGCACTTCCTCCCATGGAATAAAGAGGAAGAAGCAAGCCCCAAATCCACAGGTGAGCAAAAAGCTCCGGATCATCGCTGAACGTGCTAGAGGGATAATGCATGCAAGAAGCCAAAAGCAAGTGAACAGCAAAAATATCATGAAAAAGATTACTAGC
>S7534_Prup3a
AATTTTTGTCACAACTGCTGGAGCGTTATCCAGAGGAAGTTCAGCAATGCCCCATGTGAAGTATATTTTCCAAGGAAAGGCACTATGGAGTGGCGTCCCCATTCAGTGAGCTGTGATGTYTGTGGCACTTCCTCCCATGGAATAAAGAGGAAGAAGCAAGCCCCAAATCCACAGGTGAGCAAAAAGCTCCGGATCATCGCTGAACGTGCTAGAGGGATAATGCATGCAAGAAGCCAAAAGCAAGTGAACAGCAAAAATATCATGAAAAAGATTACTAGC
>S7543_Prup3a
AATTTTTGTCACAACTGCTGGAGCGTTATCCAGAGGAAGTTCAGCAATGCCCCATGTGAAGTATATTTTCCAAGGAAAGGCACTATGGAGTGGCGTCCCCATTCAGTGAGCTGTGATGTTTGTGGCACTTCCTCCCATGGAATAAAGAGGAAGAAGCAAGCCCCAAATCCACAGGTGAGCAAAAAGCTCCGGATCATCGCTGAACGTGCTAGAGGGATAATGCATGCAAGAAGCCAAAAGCAAGTGAACAGCAAAAATATCATGAAAAAGATTACTAGC
>S7553_Prup3a
AATTTTTGTCACAACTGCTGGAGCGTTATCCAGAGGAAGTTCAGCAATGCCCCATGTGAAGTATATTTTCCAAGGAAAGGCACTATGGAGTGGCGTCCCCATTCAGTGAGCTGTGATGTTTGTGGCACTTCCTCCCATGGAATAAAGAGGAAGAAGCAAGCCCCAAATCCACAGGTGAGCAAAAAGCTCCGGATCATCGCTGAACGTGCTAGAGGGATAATGCATGCAAGAAGCCAAAAGCAAGTGAACAGCAAAAATATCATGAAAAAGATTACTAGC
>S7565_Prup3a
AATTTTTGTCACAACTGCTGGAGCGTTATCCAGAGGAAGTTCAGCAATGCCCCATGTGAAGTATATTTTCCAAGGAAAGGCACTATGGAGTGGCGTCCCCATTCAGTGAGCTGTGATGTTTGTGGCACTTCCTCCCATGGAATAAAGAGGAAGAAGCAAGCCCCAAATCCACAGGTGAGCAAAAAGCTCCGGATCATCGCTGAACGTGCTAGAGGGATAATGCATGCAAGAAGCCAAAAGCAAGTGAACAGCAAAAATATCATGAAAAAGATTACTAGC
>S9018_Prup3a
AATTTTTGTCACAACTGCTGGAGCGTTATCCAGAGGAAGTTCAGCAATGCCCCATGTGAAGTATATTTTCCAAGGAAAGGCACTATGGAGTGGCGTCCCCATTCAGTGAGCTGTGATGTTTGTGGCACTTCCTCCCATGGAATAAAGAGGAAGAAGCAAGCCCCAAATCCACAGGTGAGCAAAAAGCTCCGGATCATCGCTGAACGTGCTAGAGGGATAATGCATGCAAGAAGCCAAAAGCAAGTGAACAGCAAAAATATCATGAAAAAGATTACTAGC
>S6100_Prup3b
AATTTTTGTCACAACTGCTGGAGCGTTATCCAGAGGAAGTTCAGCAATGCCCCATGTGAAGTATATTTTCCAAGGAAAGGCACTATGGAGTGGCGTCCCCATTCAGTGAGCTGTGATGTTTGTGGCACTTCCTCCCATGGAATAAAGAGGAAGAAGCAAGCCCCAAATCCACAGGTGAGCAAAAAGCTCCGGATCATCGCTGAACGTGCTAGAGGGATAATGCATGCAAGAAGCCAAAAGCAAGTGAACAGCAAAAATATCATGAAAAAGATTACTAGC
>S7065_Prup3b
AAYTTTTGTCACAACTGCTGGAGCGTTATCCAGAGGAAGTTCAGCAATGCCCCATGTGAAGTATATTTTCCAAGGAAAGGCACTATGGAGTGGCATCCCCATTCAGTGAGCTGTGATGTTTGTGGCACTTCCTCCCATGGAATAAAGAGGAAGAAGCAAGCCCCAAATCCACAGGTGAGCAAAAAGCTCCGGATCATCGCTGAACGTGCTAGAGGGATAATGCATGCAAGAAGCCAAAAGCAAGTGAACAGCAAAAATATCATGAAAAAGATTACTAGC
>S7310_Prup3b
AATTTTTGTCACAACTGCTGGAGCGTTATCCAGAGGAAGTTCAGCAATGCCCCATGTGAAGTATATTTTCCAAGGAAAGGCACTATGGAGTGGCATCCCCATTCAGTGAGCTGTGATGTTTGTGGCACTTCCTCCCATGGAATAAAGAGGAAGAAGCAAGCCCCAAATCCACAGGTGAGCAAAAAGCTCCGGATCATCGCTGAACGTGCTAGAGGGATAATGCATGCAAGAAGCCAAAAGCAAGTGAACAGCAAAAATATCATGAAAAAGATTACTAGC
>S7534_Prup3b
AATTTTTGTCACAACTGCTGGAGCGTTATCCAGAGGAAGTTCAGCAATGCCCCATGTGAAGTATATTTTCCAAGGAAAGGCACTATGGAGTGGCGTCCCCATTCAGTGAGCTGTGATGTYTGTGGCACTTCCTCTCATGGAATAAAGAGGAAGAAGCAAGCCCCAAATCCACAGGTGAGCAAAAAGCTCCGGATCATCGCTGAACGTGCTAGAGGGATAATGCATGCAAGAAGCCAAAAGCAAGTGAACAGCAAAAATATCATGAAAAAGATTACTAGC
>S7543_Prup3b
AATTTTTGTCACAACTGCTGGAGCGTTATCCAGAGGAAGTTCAGCAATGCCCCATGTGAAGTATATTTTCCAAGGAAAGGCACTATGGAGTGGCGTCCCCATTCAGTGAGCTGTGATGTTTGTGGCACTTCCTCCCATGGAATAAAGAGGAAGAAGCAAGCCCCAAATCCACAGGTGAGCAAAAAGCTCCGGATCATCGCTGAACGTGCTAGAGGGATAATGCATGCAAGAAGCCAAAAGCAAGTGAACAGCAAAAATATCATGAAAAAGATTACTAGC
>S7553_Prup3b
AATTTTTGTCACAACTGCTGGAGCGTTATCCAGAGGAAGTTCAGCAATGCCCCATGTGAAGTATATTTTCCAAGGAAAGGCACTATGGAGTGGCGTCCCCATTCAGTGAGCTGTGATGTTTGTGGCACTTCCTCCCATGGAATAAAGAGGAAGAAGCAAGCCCCAAATCCACAGGTGAGCAAAAAGCTCCGGATCATCGCTGAACGTGCTAGAGGGATAATGCATGCAAGAAGCCAAAAGCAAGTGAACAGCAAAAATATCATGAAAAAGATTACTAGC
>S7565_Prup3b
AATTTTTGTCACAACTGCTGGAGCGTTATCCAGAGGAAGTTCAGCAATGCCCCATGTGAAGTATATTTTCCAAGGAAAGGCACTATGGAGTGGCGTCCCCATTCAGTGAGCTGTGATGTTTGTGGCACTTCCTCCCATGGAATAAAGAGGAAGAAGCAAGCCCCAAATCCACAGGTGAGCAAAAAGCTCCGGATCATCGCTGAACGTGCTAGAGGGATAATGCATGCAAGAAGCCAAAAGCAAGTGAACAGCAAAAATATCATGAAAAAGATTACTAGC
>S9018_Prup3b
AATTTTTGTCACAACTGCTGGAGCGTTATCCAGAGGAAGTTCAGCAATGCCCCATGTGAAGTATATTTTCCAAGGAAAGGCACTATGGAGTGGCGTCCCCATTCAGTGAGCTGTGATGTTTGTGGCACTTCCTCCCATGGAATAAAGAGGAAGAAGCAAGCCCCAAATCCACAGGTGAGCAAAAAGCTCCGGATCATCGCTGAACGTGCTAGAGGGATAATGCATGCAAGAAGCCAAAAGCAAGTGAACAGCAAAAATATCATGAAAAAGATTACTAGC
>S6132_Prup4a
AATTTTTGTCACAACTGCTGGAGCGTTATCCAGAGGAAGTTCAGCAATGCCCCATGTGAAGTATATTTTCCAAGGAAAGGCACTATGGAGTGGCGTCCCCATTCAGTGAGCTGTGATGTTTGTGGCACTTCCTCCCATGGAATAAAGAGGAAGAAGCAAGCCCCAAATCCACAGGTGAGCAAAAAGCTCCGGATCATCGCTGAACGTGCTAGAGGGATAATGCATGCAAGAAGCCAAAAGCAAGTGAACAGCAAAAATATCATGAAAAAGATTACTAGC
>S7158_Prup4a
AATTTTTGTCACAACTGCTGGAGCGTTATCCAGAGGAAGTTCAGCAATGCCCCATGTGAAGTATATTTTCCAAGGAAAGGCACTATGGAGTGGCGTCCCCATTCAGTGAGCTGTGATGTTTGTGGCACTTCCTCCCATGGAATAAAGAGGAAGAAGCAAGCCCCAAATCCACAGGTGAGCAAAAAGCTCCGGATCATCGCTGAACGTGCTAGAGGGATAATGCATGCAAGAAGCCAAAAGCAAGTGAACAGCAAAAATATCATGAAAAAGATTACTAGC
>S7182_Prup4a
AATTTTTGTCACAACTGCTGGAGCGTTATCCAGAGGAAGTTCAGCAATGCCCCATGTGAAGTATATTTTCCAAGGAAAGGCACTATGGAGTGGCGTCCCCATTCAGTGAGCTGTGATGTTTGTGGCACTTCCTCCCATGGAATAAAGAGGAAGAAGCAAGCCCCAAATCCACAGGTGAGCAAAAAGCTCCGGATCATCGCTGAACGTGCTAGAGGGATAATGCATGCAAGAAGCCAAAAGCAAGTGAACAGCAAAAATATCATGAAAAAGATTACTAGC
>S7249_Prup4a
AATTTTTGTCACAACTGCTGGAGCGTTATCCAGAGGAAGTTCAGCAATGCCCCATGTGAAGTATATTTTCCAAGGAAAGGCACTATGGAGTGGCGTCCCCATTCAGTGAGCTGTGATGTTTGTGGCACTTCCTCCCATGGAATAAAGAGGAAGAAGCAAGCCCCAAATCCACAGGTGAGCAAAAAGCTCCGGATCATCGCTGAACGTGCTAGAGGGATAATGCATGCAAGAAGCCAAAAGCAAGTGAACAGCAAAAATATCATGAAAAAGATTACTAGC
>S7251_Prup4a
AATTTTTGTCACAACTGCTGGAGCGTTATCCAGAGGAAGTTCAGCAATGCCCCATGTGAAGTATATTTTCCAAGGAAAGGCACTATGGAGTGGCGTCCCCATTCAGTGAGCTGTGATGTTTGTGGCACTTCCTCCCATGGAATAAAGAGGAAGAAGCAAGCCCCAAATCCACAGGTGAGCAAAAAGCTCCGGATCATCGCTGAACGTGCTAGAGGGATAATGCATGCAAGAAGCCAAAAGCAAGTGAACAGCAAAAATATCATGAAAAAGATTACTAGC
>S7255_Prup4a
AATTTTTGTCACAACTGCTGGAGCGTTATCCAGAGGAAGTTCAGCAATGCCCCATGTGAAGTATATTTTCCAAGGAAAGGCACTATGGAGTGGCGTCCCCATTCAGTGAGCTGTGATGTTTGTGGCACTTCCTCCCATGGAATAAAGAGGAAGAAGCAAGCCCCAAATCCACAGGTGAGCAAAAAGCTCCGGATCATCGCTGAACGTGCTAGAGGGATAATGCATGCAAGAAGCCAAAAGCAAGTGAACAGCAAAAATATCATGAAAAAGATTACTAGC
>S7462_Prup4a
AATTTTTGTCACAACTGCTGGAGCGTTATCCAGAGGAAGTTCAGCAATGCCCCATGTGAAGTATATTTTCCAAGGAAAGGCACTATGGAGTGGCGTCCCCATTCAGTGAGCTGTGATGTTTGTGGCACTTCCTCCCATGGAATAAAGAGGAAGAAGCAAGCCCCAAATCCACAGGTGAGCAAAAAGCTCCGGATCATCGCTGAACGTGCTAGAGGGATAATGCATGCAAGAAGCCAAAAGCAAGTGAACAGCAAAAATATCATGAAAAAGATTACTAGC
>S7742_Prup4a
AATTTTTGTCACAACTGCTGGAGCGTTATCCAGAGGAAGTTCAGCAATGCCCCATGTGAAGTATATTTTCCAAGGAAAGGCACTATGGAGTGGCGTCCCCATTCAGTGAGCTGTGATGTTTGTGGCACTTCCTCCCATGGAATAAAGAGGAAGAAGCAAGCCCCAAATCCACAGGTGAGCAAAAAGCTCCGGATCATCGCTGAACGTGCTAGAGGGATAATGCATGCAAGAAGCCAAAAGCAAGTGAACAGCAAAAATATCATGAAAAAGATTACTAGC
>S6132_Prup4b
AATTTTTGTCACAACTGCTGGAGCGTTATCCAGAGGAAGTTCAGCAATGCCCCATGTGAAGTATATTTTCCAAGGAAAGGCACTATGGAGTGGCGTCCCCATTCAGTGAGCTGTGATGTTTGTGGCACTTCCTCCCATGGAATAAAGAGGAAGAAGCAAGCCCCAAATCCACAGGTGAGCAAAAAGCTCCGGATCATCGCTGAACGTGCTAGAGGGATAATGCATGCAAGAAGCCAAAAGCAAGTGAACAGCAAAAATATCATGAAAAAGATTACTAGC
>S7158_Prup4b
AATTTTTGTCACAACTGCTGGAGCGTTATCCAGAGGAAGTTCAGCAATGCCCCATGTGAAGTATATTTTCCAAGGAAAGGCACTATGGAGTGGCGTCCCCATTCAGTGAGCTGTGATGTTTGTGGCACTTCCTCCCATGGAATAAAGAGGAAGAAGCAAGCCCCAAATCCACAGGTGAGCAAAAAGCTCCGGATCATCGCTGAACGTGCTAGAGGGATAATGCATGCAAGAAGCCAAAAGCAAGTGAACAGCAAAAATATCATGAAAAAGATTACTAGC
>S7182_Prup4b
AATTTTTGTCACAACTGCTGGAGCGTTATCCAGAGGAAGTTCAGCAATGCCCCATGTGAAGTATATTTTCCAAGGAAAGGCACTATGGAGTGGCGTCCCCATTCAGTGAGCTGTGATGTTTGTGGCACTTCCTCCCATGGAATAAAGAGGAAGAAGCAAGCCCCAAATCCACAGGTGAGCAAAAAGCTCCGGATCATCGCTGAACGTGCTAGAGGGATAATGCATGCAAGAAGCCAAAAGCAAGTGAACAGCAAAAATATCATGAAAAAGATTACTAGC
>S7249_Prup4b
AATTTTTGTCACAACTGCTGGAGCGTTATCCAGAGGAAGTTCAGCAATGCCCCATGTGAAGTATATTTTCCAAGGAAAGGCACTATGGAGTGGCGTCCCCATTCAGTGAGCTGTGATGTTTGTGGCACTTCCTCCCATGGAATAAAGAGGAAGAAGCAAGCCCCAAATCCACAGGTGAGCAAAAAGCTCCGGATCATCGCTGAACGTGCTAGAGGGATAATGCATGCAAGAAGCCAAAAGCAAGTGAACAGCAAAAATATCATGAAAAAGATTACTAGC
>S7251_Prup4b
AATTTTTGTCACAACTGCTGGAGCGTTATCCAGAGGAAGTTCAGCAATGCCCCATGTGAAGTATATTTTCCAAGGAAAGGCACTATGGAGTGGCGTCCCCATTCAGTGAGCTGTGATGTTTGTGGCACTTCCTCCCATGGAATAAAGAGGAAGAAGCAAGTCCCAAATCCACAGGTGAGCAAAAAGCTCCGGATCATCGCTGAACGTGCTAGAGGGATAATGCATGCAAGAAGCCAAAAGCAAGTGAACAGCAAAAATATCATGAAAAAGATTACTAGC
>S7255_Prup4b
AATTTTTGTCACAACTGCTGGAGCGTTATCCAGAGGAAGTTCAGCAATGCCCCATGTGAAGTATATTTTCCAAGGAAAGGCACTATGGAGTGGCGTCCCCATTCAGTGAGCTGTGATGTTTGTGGCACTTCCTCCCATGGAATAAAGAGGAAGAAGCAAGCCCCAAATCCACAGGTGAGCAAAAAGCTCCGGATCATCGCTGAACGTGCTAGAGGGATAATGCATGCAAGAAGCCAAAAGCAAGTGAACAGCAAAAATATCATGAAAAAGATTACTAGC
>S7462_Prup4b
AATTTTTGTCACAACTGCTGGAGCGTTATCCAGAGGAAGTTCAGCAATGCCCCATGTGAAGTATATTTTCCAAGGAAAGGCACTATGGAGTGGCGTCCCCATTCAGTGAGCTGTGATGTTTGTGGCACTTCCTCCCATGGAATAAAGAGGAAGAAGCAAGCCCCAAATCCACAGGTGAGCAAAAAGCTCCGGATCATCGCTGAACGTGCTAGAGGGATAATGCATGCAAGAAGCCAAAAGCAAGTGAACAGCAAAAATATCATGAAAAAGATTACTAGC
>S7742_Prup4b
AATTTTTGTCACAACTGCTGGAGCGTTATCCAGAGGAAGTTCAGCAATGCCCCATGTGAAGTATATTTTCCAAGGAAAGGCACTATGGAGTGGCGTCCCCATTCAGTGAGCTGTGATGTTTGTGGCACTTCCTCCCATGGAATAAAGAGGAAGAAGCAAGCCCCAAATCCACAGGTGAGCAAAAAGCTCCGGATCATCGCTGAACGTGCTAGAGGGATAATGCATGCAAGAAGCCAAAAGCAAGTGAACAGCAAAAATATCATGAAAAAGATTACTAGC
>S7159b_Prup5a
AATTTTTGTCACAACTGCTGGAGCGTTATCCAGAGGAAGTTCAGCAATGCCCCATGTGAAGTATATTTTCCAAGGAAAGGCACTATGGAGTGGCGTCCCCATTCAGTGAGCTGTGATGTTTGTGGCACTTCCTCCCATGGAATAAAGAGGAAGAAGCAAGCCCCAAATCCACAGGTGAGCAAAAAGCTCCGGATCATCGCTGAACGTGCTAGAGGGATAATGCATGCAAGAAGCCAAAAGCAAGTGAACAGCAAAAAYATCATGAAAAAGATTACTAGC
>S7161b_Prup5a
AATTTTTGTCACAACTGCTGGAGCGTTATCCAGAGGAAGTTCAGCAATGCCCCATGTGAAGTATATTTTCCAAGGAAAGGCACTATGGAGTGGCGTCCCCATTCAGTGAGCTGTGATGTTTGTGGCACTTCCTCCCATGGAATAAAGAGGAAGAAGCAAGCCCCAAATCCACAGGTGAGCAAAAAGCTCCGGATCATCGCTGAACGTGCTAGAGGGATAATGCATGCAAGAAGCCAAAAGCAAGTGAACAGCAAAAATATCATGAAAAAGATTACTAGC
>S7191_Prup5a
AATTTTTGTCACAACTGCTGGAGCGTTATCCAGAGGAAGTTCAGCAATGCCCCATGTGAAGTATATTTTCCAAGGAAAGGCACTATGGAGTGGCGTCCCCATTCAGTGAGCTGTGATGTTTGTGGCACTTCCTCCCATGGAATAAAGAGGAAGAAGCAAGCCCCAAATCCACAGGTGAGCAAAAAGCTCCGGATCATCGCTGAACGTGCTAGAGGGATAATGCATGCAAGAAGCCAAAAGCAAGTGAACAGCAAAAATATCATGAAAAAGATTACTAGC
>S7196_Prup5a
AATTTTTGTCACAACTGCTGGAGCGTTATCCAGAGGAAGTTCAGCAATGCCCCATGTGAAGTATATTTTCCAAGGAAAGGCACTATGGAGTGGCGTCCCCATTCAGTGAGCTGTGATGTTTGTGGCACTTCCTCCCATGGAATAAAGAGGAAGAAGCAAGCCCCAAATCCACAGGTGAGCAAAAAGCTCCGGATCATCGCTGAACGTGCTAGAGGGATAATGCATGCAAGAAGCCAAAAGCAAGTGAACAGCAAAAATATCATGAAAAAGATTACTAGC
>S7159b_Prup5b
AATTTTTGTCACAACTGCTGGAGCGTTATCCAGAGGAAGTTCAGCAATGCCCCATGTGAAGTATATTTTCCAAGGAAAGGCACTATGGAGTGGCGTCCCCATTCAGTGAGCTGTGATGTTTGTGGCACTTCCTCCCATGGAATAAAGAGGAAGAAGCAAGCCCCAAATCCACAGGTGAGCAAAAAGCTCCGGATCATCACTGAACGTGCTAGAGGGATAATGCATGCAAGAAGTCAAAAGCAAGTGAACAGCAAAAAYATCATGAAAAAGATTACTAGC
>S7161b_Prup5b
AATTTTTGTCACAACTGCTGGAGCGTTATCCAGAGGAAGTTCAGCAATGCCCCATGTGAAGTATATTTTCCAAGGAAAGGCACTATGGAGTGGCGTCCCCATTCAGTGAGCTGTGATGTTTGTGGCACTTCCTCCCATGGAATAAAGAGGAAGAAGCAAGCCCCAAATCCACAGGTGAGCAAAAAGCTCCGGATCATCACTGAACGTGCTAGAGGGATAATGCATGCAAGAAGTCAAAAGCAAGTGAACAGCAAAAATATCATGAAAAAGATTACTAGC
>S7191_Prup5b
AATTTTTGTCACAACTGCTGGAGCGTTATCCAGAGGAAGTTCAGCAATGCCCCATGTGAAGTATATTTTCCAAGGAAAGGCACTATGGAGTGGCGTCCCCATTCAGTGAGCTGTGATGTTTGTGGCACTTCCTCCCATGGAATAAAGAGGAAGAAGCAAGCCCCAAATCCACAGGTGAGCAAAAAGCTCCGGATCATCACTGAACGTGCTAGAGGGATAATGCATGCAAGAAGTCAAAAGCAAGTGAACAGCAAAAATATCATGAAAAAGATTACTAGC
>S7196_Prup5b
AATTTTTGTCACAACTGCTGGAGCGTTATCCAGAGGAAGTTCAGCAATGCCCCATGTGAAGTATATTTTCCAAGGAAAGGCACTATGGAGTGGCGTCCCCATTCAGTGAGCTGTGATGTTTGTGGCACTTCCTCCCATGGAATAAAGAGGAAGAAGCAAGCCCCAAATCCACAGGTGAGCAAAAAGCTCCGGATCATCACTGAACGTGCTAGAGGGATAATGCATGCAAGAAGTCAAAAGCAAGTGAACAGCAAAAATATCATGAAAAAGATTACTAGC
>S7185_Prup6a
AATTTTTGTCACAACTGCTGGAGCGTTATCCAGAGGAAGTTCAGCAATGCCCCATGTGAAGTATATTTTCCAAGGAAAGGCACTATGGAGTGGTGTCCCCATTCAGTGAGCTGTGATGTTTGTGGCACTTCCTCCCATGGAATAAAGAGGAAGAAGCAAGCCCCAAATCCACAGGTGAGCAAAAAGCTCCGGATCATTGCTGAACATGCTAGAGGGATAATGCATGCAAGAAGCCAAAAGCAAGTGAACAGCAAAAATATCATGAAAAAGATTACCAGC
>S7203_Prup6a
AATTTTTGTCACAACTGCTGGAGCGTTATCCAGAGGAAGTTCAGCAATGCCCCATGTGAAGTATATTTTCCAAGGAAAGGCACTATGGAGTGGTGTCCCCATTCAGTGAGCTGTGATGTTTGTGGCACTTCCTCCCATGGAATAAAGAGGAAGAAGCAAGCCCCAAATCCACAGGTGAGCAAAAAGCTCCGGATCATTGCTGAACATGCTAGAGGGATAATGCATGCAAGAAGCCAAAAGCAAGTGAACAGCAAAAATATCATGAAAAAGATTACCAGC
>S7231_Prup6a
AATTTTTGTCACAACTGCTGGAGCGTTATCCAGAGGAAGTTCAGCAATGCCCCATGTGAAGTATATTTTCCAAGGAAAGGCACTATGGAGTGGTATCCCCATTCAGTGAGCTGTGATGTTTGTGGCACTTCCTCCCATGGAATAAAGAGGAAGAAGCAAGCCCCAAATCCACAGGTGAGCAAAAAGCTCCGGATCATTGCTGAACATGCTAGAGGGATAATGCATGCAAGAAGCCAAAAGCAAGTGAACAGCAAAAATATCATGAAAAAGATTACCAGC
>S7813_Prup6a
AATTTTTGTCACAACTGCTGGAGCGTTATCCAGAGGAAGTTCAGCAATGCCCCATGTGAAGTATATTTTCCAAGGAAAGGCACTATGGAGTGGTATCCCCATTCAGTGAGCTGTGATGTTTGTGGCACTTCCTCCCATGGAATAAAGAGGAAGAAGCAAGCCCCAAATCCACAGGTGAGCAAAAAGCTCCGGATCATTGCTGAACATGCTAGAGGGATAATGCATGCAAGAAGCCAAAAGCAAGTGAACAGCAAAAATATCATGAAAAAGATTACCAGC
>S7185_Prup6b
AATTTTTGTCACAACTGCTGGAGCGTTATCCAGAGGAAGTTCAGCAATGCCCCATGTGAAGTATATTTTCCAAGGAAAGGCACTATGGAGTGGTATCCCCATTCAGTGAGCTGTGATGTTTGTGGCACTTCCTCCCATGGAATAAAGAGGAAGAAGCAAGCCCCAAATCCACAGGTGAGCAAAAAGCTCCGGATCATTGCTGAACATGCTAGAGGGATAATGCATGCAAGAAGCCAAAAGCAAGTGAACAGCAAAAATATCATGAAAAAGATTACCAGC
>S7203_Prup6b
AATTTTTGTCACAACTGCTGGAGCGTTATCCAGAGGAAGTTCAGCAATGCCCCATGTGAAGTATATTTTCCAAGGAAAGGCACTATGGAGTGGTATCCCCATTCAGTGAGCTGTGATGTTTGTGGCACTTCCTCCCATGGAATAAAGAGGAAGAAGCAAGCCCCAAATCCACAGGTGAGCAAAAAGCTCCGGATCATTGCTGAACATGCTAGAGGGATAATGCATGCAAGAAGCCAAAAGCAAGTGAACAGCAAAAATATCATGAAAAAGATTACCAGC
>S7231_Prup6b
AATTTTTGTCACAACTGCTGGAGCGTTATCCAGAGGAAGTTCAGCAATGCCCCATGTGAAGTATATTTTCCAAGGAAAGGCACTATGGAGTGGTATCCCCATTCAGTGAGCTGTGATGTTTGTGGCACTTCCTCCCATGGAATAAAGAGGAAGAAGCAAGCCCCAAATCCACAGGTGAGCAAAAAGCTCCGGATCATTGCTGAACATGCTAGAGGGATAATGCATGCAAGAAGCCAAAAGCAAGTGAACAGCAAAAATATCATGAAAAAGATTACCAGC
>S7813_Prup6b
AATTTTTGTCACAACTGCTGGAGCGTTATCCAGAGGAAGTTCAGCAATGCCCCATGTGAAGTATATTTTCCAAGGAAAGGCACTATGGAGTGGTATCCCCATTCAGTGAGCTGTGATGTTTGTGGCACTTCCTCCCATGGAATAAAGAGGAAGAAGCAAGCCCCAAATCCACAGGTGAGCAAAAAGCTCCGGATCATTGCTGAACATGCTAGAGGGATAATGCATGCAAGAAGCCAAAAGCAAGTGAACAGCAAAAATATCATGAAAAAGATTACCAGC
>S7200_Prup7a
AATTTTTGTCACAACTGCTGGAGCGTTATCCAGAGGAAGTTCAGCAATGCCCCATGTGAAGTATATTTTCCAAGGAAAGGCACTATGGAGTGGTGTCCCCATTCAGTGAGCTGTGATGTTTGTGGCACTTCCTCCCATGGAATAAAGAGGAAGAAGCAAGCCCCAAATCCACAGGTGAGCAAAAAGCTCCGGATCATTGCTGAACATGCTAGAGGGATAATGCATGCAAGAAGCCAAAAGCAAGTGAACAGCAAAAATATCATGAAAAAGATTACCAGC
>S7539_Prup7a
AATTTTTGTCACAAYTGCTGGAGYGTTATCCAGAGGAAGTTCAGCAATGCCCCATGTGAAGTATATTTTCCAAGGAAAGGCACTATGGAGTGGTATCCCCATTCAGTGAGCTGTGATGTTTGTGGCACTTCCTCCCATGGAATAAAGAGGAAGAAGCAAGCCCCAAATCCACAGSTGAGCAAAAAGCTCCGGATCATTGCTGAACATGCTAGAGGGATAATGCATGCAAGAAGCCAAAAGCAAGTGAACAGCAAAAATATCATGAAAAAGATTACCAGC
>S7547_Prup7a
AATTTTTGTCACAACTGCTGGAGCGTTATCCAGAGGAAGTTCAGCAATGCCCCATGTGAAGTATATTTTCCAAGGAAAGGCACTATGGAGTGGTGTCCCCATTCAGTGAGCTGTGATGTTTGTGGCACTTCCTCCCATGGAATAAAGAGGAAGAAGCAAGCCCCAAATCCACAGGTGAGCAAAAAGCTCCGGATCATTGCTGAACATGCTAGAGGGATAATGCATGCAAGAAGCCAAAAGCAAGTGAACAGCAAAAATATCATGAAAAAGATTACCAGC
>S7560_Prup7a
AATTTTTGTCACAACTGCTGGAGCGTTATCCAGAGGAAGTTCAGCAATGCCCCATGTGAAGTATATTTTCCAAGGAAAGGCACTATGGAGTGGTGTCCCCATTCAGTGAGCTGTGATGTTTGTGGCACTTCCTCCCATGGAATAAAGAGGAAGAAGCAAGCCCCAAATCCACAGGTGAGCAAAAAGCTCCGGATCATTGCTGAACATGCTAGAGGGATAATGCATGCAAGAAGCCAAAAGCAAGTGAACAGCAAAAATATCATGAAAAAGATTACCAGC
>S7200_Prup7b
AATTTTTGTCACAACTGCTGGAGCGTTATCCAGAGGAAGTTCAGCAATGCCCCATGTGAAGTATATTTTCCAAGGAAAGGCACTATGGAGTGGTATCCCCATTCAGTGAGCTGTGATGTTTGTGGCACTTCCTCCCATGGAATAAAGAGGAAGAAGCAAGCCCCAAATCCACAGGTGAGCAAAAAGCTCCGGATCATTGCTGAACATGCTAGAGGGATAATGCATGCAAGAAGCCAAAAGCAAGTGAACAGCAAAAATATCATGAAAAAGATTACCAGC
>S7539_Prup7b
AATTTTTGTCACAAYTGCTGGAGYGTTATCCAGAGGAAGTTCAGCAATGCCCCATGTGAAGTATATTTTCCAAGGAAAGGCACTATGGAGTGGTATCCCCATTCAGTGAGCTGTGATGTTTGTGGCACTTCCTCCCATGGAATAAAGAGGAAGAAGCAAGCCCCAAATCCACAGSTGAGCAAAAAGCTCCGGATCATTGCTGAACATGCTAGAGGGATAATGCATGCAAGAAGCCAAAAGCAAGTGAACAGCAAAAATATCATGAAAAAGATTACCAGC
>S7547_Prup7b
AATTTTTGTCACAACTGCTGGAGCGTTATCCAGAGGAAGTTCAGCAATGCCCCATGTGAAGTATATTTTCCAAGGAAAGGCACTATGGAGTGGTATCCCCATTCAGTGAGCTGTGATGTTTGTGGCACTTCCTCCCATGGAATAAAGAGGAAGAAGCAAGCCCCAAATCCACAGGTGAGCAAAAAGCTCCGGATCATTGCTGAACATGCTAGAGGGATAATGCATGCAAGAAGCCAAAAGCAAGTGAACAGCAAAAATATCATGAAAAAGATTACCAGC
>S7560_Prup7b
AATTTTTGTCACAACTGCTGGAGCGTTATCCAGAGGAAGTTCAGCAATGCCCCATGTGAAGTATATTTTCCAAGGAAAGGCACTATGGAGTGGTATCCCCATTCAGTGAGCTGTGATGTTTGTGGCACTTCCTCCCATGGAATAAAGAGGAAGAAGCAAGCCCCAAATCCACAGGTGAGCAAAAAGCTCCGGATCATTGCTGAACATGCTAGAGGGATAATGCATGCAAGAAGCCAAAAGCAAGTGAACAGCAAAAATATCATGAAAAAGATTACCAGC
>S7072_Prup8a
AATTTTTGTCACAACTGCTGGAGTGTTATCCAGAGGAAGTTCAGCAATGCCCCATGTGAAGTATATTTTCCAAGGAAAGGCACTATGGAGTGGCGTCCCCATTCAGTGAGCTGTGATGTTTGTGGCACTTCCTCCCATGGAATAAAGAGGAAGAAGCAAGCCCCAAATCCACAGGTGAGCAAAAAGCTCCGGATCATTGCTGAATGTGCTAGAGGGATAATGCATGCAAGAAGCCAAAAGCGAGTGAACAGCAAAAATATCATGAAAAAGATTACCAGC
>S7187_Prup8a
AATTTTTGTCACAACTGCTGGAGTGTTATCCAGAGGAAGTTCAGCAATGCCCCATGTGAAGTATATTTTCCAAGGAAAGGCACTATGGAGTGGCGTCCCCATTCAGTGAGCTGTGATGTTTGTGGCACTTCCTCCCATGGAATAAAGAGGAAGAAGCAAGCCCCAAATCCACAGGTGAGCAAAAAGCTCCGGATCATTGCTGAATGTGCTAGAGGGATAATGCATGCAAGAAGCCAAAAGCGAGTGAACAGCAAAAATATCATGAAAAAGATTACCAGC
>S7508_Prup8a
AATTTTTGTCACAACTGCTGGAGTGTTATCCAGAGGAAGTTCAGCAATGCCCCATGTGAAGTATATTTTCCAAGGAAAGGCACTATGGAGTGGCGTCCCCATTCAGTGAGCTGTGATGTTTGTGGCACTTCCTCCCATGGAATAAAGAGGAAGAAGCAAGCCCCAAATCCACAGGTGAGCAAAAAGCTCCGGATCATTGCTGAATGTGCTAGAGGGATAATGCATGCAAGAAGCCAAAAGCGAGTGAACAGCAAAAATATCATGAAAAAGATTACCAGC
>S8000_Prup8a
AATTTTTGTCACAACTGCTGGAGTGTTATCCAGAGGAAGTTCAGCAATGCCCCATGTGAAGTATATTTTCCAAGGAAAGGCACTATGGAGTGGCGTCCCCATTCAGTGAGCTGTGATGTTTGTGGCACTTCCTCCCATGGAATAAAGAGGAAGAAGCAAGCCCCAAATCCACAGGTGAGCAAAAAGCTCCGGATCATTGCTGAATGTGCTAGAGGGATAATGCATGCAAGAAGCCAAAAGCGAGTGAACAGCAAAAATATCATGAAAAAGATTACCAGC
>S7072_Prup8b
AATTTTTGTCACAACTGCTGGAGTGTTATCCAGAGGAAGTTCAGCAATGCCCCATGTGAAGTATATTTTCCAAGGAAAGGCACTATGGAGTGGCGTCCCCATTCAGTGAGCTGTGATGTTTGTGGCACTTCCTCCCATGGAATAAAGAGGAAGAAGCAAGCCCCAAATCCACAGGTGAGCAAAAAGCTCCGGATCATTGCTGAATGTGCTAGAGGGATAATGCATGCAAGAAGCCAAAAGCGAGTGAACAGCAAAAATATCATGAAAAAGATTACCAGC
>S7187_Prup8b
AATTTTTGTCACAACTGCTGGAGTGTTATCCAGAGGAAGTTCAGCAATGCCCCATGTGAAGTATATTTTCCAAGGAAAGGCACTATGGAGTGGCGTCCCCATTCAGTGAGCTGTGATGTTTGTGGCACTTCCTCCCATGGAATAAAGAGGAAGAAGCAAGCCCCAAATCCACAGGTGAGCAAAAAGCTCCGGATCATTGCTGAATGTGCTAGAGGGATAATGCATGCAAGAAGCCAAAAGCGAGTGAACAGCAAAAATATCATGAAAAAGATTACCAGC
>S7508_Prup8b
AATTTTTGTCACAACTGCTGGAGTGTTATCCAGAGGAAGTTCAGCAATGCCCCATGTGAAGTATATTTTCCAAGGAAAGGCACTATGGAGTGGCGTCCCCATTCAGTGAGCTGTGATGTTTGTGGCACTTCCTCCCATGGAATAAAGAGGAAGAAGCAAGCCCCAAATCCACAGGTGAGCAAAAAGCTCCGGATCATTGCTGAATGTGCTAGAGGGATAATGCATGCAAGAAGCCAAAAGCGAGTGAACAGCAAAAATATCATGAAAAAGATTACCAGC
>S8000_Prup8b
AATTTTTGTCACAACTGCTGGAGTGTTATCCAGAGGAAGTTCAGCAATGCCCCATGTGAAGTATATTTTCCAAGGAAAGGCACTATGGAGTGGCGTCCCCATTCAGTGAGCTGTGATGTTTGTGGCACTTCCTCCCATGGAATAAAGAGGAAGAAGCAAGCCCCAAATCCACAGGTGAGCAAAAAGCTCCGGATCATTGCTGAATGTGCTAGAGGGATAATGCATGCAAGAAGCCAAAAGCGAGTGAACAGCAAAAATATCATGAAAAAGATTACCAGC
>S7246_Prup9a
AATTTTTGTCACAACTGCTGGAGTGTTATCCAGAGGAAGTTCAGCAATGCCCCATGTGAAGTATATTTTCCAAGGAAAGGCACTATGGAGTGGCGTCCCCATTCAGTGAGCTGTGATGTTTGTGGCACTTCCTCCCATGGAATAAAGAGGAAGAAGCAAGCCCCAAATCCACAGGTGAGCAAAAAGCTCCGGATCATTGCTGAATGTGCTAGAGGGATAATGCATGCAAGAAGCCAAAAGCGAGTGAACAGCAAAAATATCATGAAAAAGATTACCAGC
>S7276_Prup9a
AATTTTTGTCACAACTGCTGGAGTGTTATCCAGAGGAAGTTCAGCAATGCCCCATGTGAAGTATATTTTCCAAGGAAAGGCACTATGGAGTGGCGTCCCCATTCAGTGAGCTGTGATGTTTGTGGCACTTCCTCCCATGGAATAAAGAGGAAGAAGCAAGCCCCAAATCCACAGGTGAGCAAAAAGCTCCGGATCATTGCTGAATGTGCTAGAGGGATAATGCATGCAAGAAGCCAAAAGCGAGTGAACAGCAAAAATATCATGAAAAAGATTACCAGC
>S7460_Prup9a
AATTTTTGTCACAACTGCTGGAGTGTTATCCAGAGGAAGTTCAGAAATGCCCCATGTGAAGTATATTTTCCAAGGAAAGGCACTATGGAGTGGCGTCCCCATTCAGTGAGCTGTGATGTTTGTGGCACTTCCTCCCATGGAATAAAGAGGAAGAAGCAAGCCCCAAATCCACAGGTGAGCAAAAAGCTCCGGATCATTGCTGAATGTGCTAGAGGGATAATGCATGCAAGAAGCCAAAAGCGAGTGAACAGCAAAAATATCATGAAAAAGATTACCAGC
>S7541_Prup9a
AATTTTTGTCACAACTGCTGGAGTGTTATCCAGAGGAAGTTCAGCAATGCCCCATGTGAAGTATATTTTCCAAGGAAAGGCACTATGGAGTGGCGTCCCCATTCAGTGAGCTGTGATGTTTGTGGCACTTCCTCCCATGGAATAAAGAGGAAGAAGCAAGCCCCAAATCCACAGGTGAGCAAAAAGCTCCGGATCATTGCTGAATGTGCTAGAGGGATAATGCATGCAAGAAGCCAAAAGCGAGTGAACAGCAAAAATATCATGAAAAAGATTACCAGC
>S7552_Prup9a
AATTTTTGTCACAACTGCTGGAGTGTTATCCAGAGGAAGTTCAGCAATGCCCCATGTGAAGTATATTTTCCAAGGAAAGGCACTATGGAGTGGCGTCCCCATTCAGTGAGCTGTGATGTTTGTGGCACTTCCTCCCATGGAATAAAGAGGAAGAAGCAAGCCCCAAATCCACAGGTGAGCAAAAAGCTCCGGATCATTGCTGAATGTGCTAGAGGGATAATGCATGCAAGAAGCCAAAAGCGAGTGAACAGCAAAAATATCATGAAAAAGATTACCAGC
>S7719_Prup9a
AATTTTTGTCACAACTGCTGGAGTGTTATCCAGAGGAAGTTCAGCAATGCCCCATGTGAAGTATATTTTCCAAGGAAAGGCACTATGGAGTGGCGTCCCCATTCAGTGAGCTGTGATGTTTGTGGCACTTCCTCCCATGGAATAAAGAGGAAGAAGCAAGCCCCAAATCCACAGGTGAGCAAAAAGCTCCGGATCATTGCTGAATGTGCTAGAGGGATAATGCATGCAAGAAGCCAAAAGCGAGTGAACAGCAAAAATATCATGAAAAAGATTACCAGC
>S7865_Prup9a
AATTTTTGTCACAACTGCTGGAGTGTTATCCAGAGGAAGTTCAGAAATGCCCCATGTGAAGTATATTTTCCAAGGAAAGGCACTATGGAGTGGCGTCCCCATTCAGTGAGCTGTGATGTTTGTGGCACTTCCTCCCATGGAATAAAGAGGAAGAAGCAAGCCCCAAATCCACAGGTGAGCAAAAAGCTCCGGATCATTGCTGAATGTGCTAGAGGGATAATGCATGCAAGAAGCCAAAAGCGAGTGAACAGCAAAAATATCATGAAAAAGATTACCAGC
>S7911_Prup9a
AATTTTTGTCACAACTGCTGGAGTGTTATCCAGAGGAAGTTCAGAAATGCCCCATGTGAAGTATATTTTCCAAGGAAAGGCACTATGGAGTGGCGTCCCCATTCAGTGAGCTGTGATGTTTGTGGCACTTCCTCCCATGGAATAAAGAGGAAGAAGCAAGCCCCAAATCCACAGGTGAGCAAAAAGCTCCGGATCATTGCTGAATGTGCTAGAGGGATAATGCATGCAAGAAGCCAAAAGCGAGTGAACAGCAAAAATATCATGAAAAAGATTACCAGC
>S9012_Prup9a
AATTTTTGTCACAACTGCTGGAGTGTTATCCAGAGGAAGTTCAGCAATGCCCCATGTGAAGTATATTTTCCAAGGAAAGGCACTATGGAGTGGCGTCCCCATTCAGTGAGCTGTGATGTTTGTGGCACTTCCTCCCATGGAATAAAGAGGAAGAAGCAAGCCCCAAATCCACAGGTGAGCAAAAAGCTCCGGATCATTGCTGAATGTGCTAGAGGGATAATGCATGCAAGAAGCCAAAAGCGAGTGAACAGCAAAAATATCATGAAAAAGATTACCAGC
>S9013_Prup9a
AATTTTTGTCACAACTGCTGGAGTGTTATCCAGAGGAAGTTCAGCAATGCCCCATGTGAAGTATATTTTCCAAGGAAAGGCACTATGGAGTGGCGTCCCCATTCAGTGAGCTGTGATGTTTGTGGCACTTCCTCCCATGGAATAAAGAGGAAGAAGCAAGCCCCAAATCCACAGGTGAGCAAAAAGCTCCGGATCATTGCTGAATGTGCTAGAGGGATAATGCATGCAAGAAGCCAAAAGCGAGTGAACAGCAAAAATATCATGAAAAAGATTACCAGC
>S7246_Prup9b
AATTTTTGTCACAACTGCTGGAGTGTTATCCAGAGGAAGTTCAGCAATGCCCCATGTGAAGTATATTTTCCAAGGAAAGGCACTATGGAGTGGCGTCCCCATTCAGTGAGCTGTGATGTTTGTGGCACTTCCTCCCATGGAATAAAGAGGAAGAAGCAAGCCCCAAATCCACAGGTGAGCAAAAAGCTCCGGATCATTGCTGAATGTGCTAGAGGGATAATGCATGCAAGAAGCCAAAAGCGAGTGAACAGCAAAAATATCATGAAAAAGATTACCAGC
>S7276_Prup9b
AATTTTTGTCACAACTGCTGGAGTGTTATCCAGAGGAAGTTCAGCAATGCCCCATGTGAAGTATATTTTCCAAGGAAAGGCACTATGGAGTGGCGTCCCCATTCAGTGAGCTGTGATGTTTGTGGCACTTCCTCCCATGGAATAAAGAGGAAGAAGCAAGCCCCAAATCCACAGGTGAGCAAAAAGCTCCGGATCATTGCTGAATGTGCTAGAGGGATAATGCATGCAAGAAGCCAAAAGCGAGTGAACAGCAAAAATATCATGAAAAAGATTACCAGC
>S7460_Prup9b
AATTTTTGTCACAACTGCTGGAGTGTTATCCAGAGGAAGTTCAGAAATGCCCCATGTGAAGTATATTTTCCAAGGAAAGGCACTATGGAGTGGCGTCCCCATTCAGTGAGCTGTGATGTTTGTGGCACTTCCTCCCATGGAATAAAGAGGAAGAAGCAAGCCCCAAATCCACAGGTGAGCAAAAAGCTCCGGATCATTGCTGAATGTGCTAGAGGGATAATGCATGCAAGAAGCCAAAAGCGAGTGAACAGCAAAAATATCATGAAAAAGATTACCAGC
>S7541_Prup9b
AATTTTTGTCACAACTGCTGGAGTGTTATCCAGAGGAAGTTCAGCAATGCCCCATGTGAAGTATATTTTCCAAGGAAAGGCACTATGGAGTGGCGTCCCCATTCAGTGAGCTGTGATGTTTGTGGCACTTCCTCCCATGGAATAAAGAGGAAGAAGCAAGCCCCAAATCCACAGGTGAGCAAAAAGCTCCGGATCATTGCTGAATGTGCTAGAGGGATAATGCATGCAAGAAGCCAAAAGCGAGTGAACAGCAAAAATATCATGAAAAAGATTACCAGC
>S7552_Prup9b
AATTTTTGTCACAACTGCTGGAGTGTTATCCAGAGGAAGTTCAGAAATGCCCCATGTGAAGTATATTTTCCAAGGAAAGGCACTATGGAGTGGCGTCCCCATTCAGTGAGCTGTGATGTTTGTGGCACTTCCTCCCATGGAATAAAGAGGAAGAAGCAAGCCCCAAATCCACAGGTGAGCAAAAAGCTCCGGATCATTGCTGAATGTGCTAGAGGGATAATGCATGCAAGAAGCCAAAAGCGAGTGAACAGCAAAAATATCATGAAAAAGATTACCAGC
>S7719_Prup9b
AATTTTTGTCACAACTGCTGGAGTGTTATCCAGAGGAAGTTCAGCAATGCCCCATATGAAGTATATTTTCCAAGGAAAGGCACTATGGAGTGGCGTCCCCATTCAGTGAGCTGTGATGTTTGTGGCACTTCCTCCCATGGAATAAAGAGGAAGAAGCAAGCCCCAAATCCACAGGTGAGCAAAAAGCTCCGGATCATTGCTGAATGTGCTAGAGGGATAATGCATGCAAGAAGCCAAAAGCGAGTGAACAGCAAAAATATCATGAAAAAGATTACCAGC
>S7865_Prup9b
AATTTTTGTCACAACTGCTGGAGTGTTATCCAGAGGAAGTTCAGAAATGCCCCATGTGAAGTATATTTTCCAAGGAAAGGCACTATGGAGTGGCGTCCCCATTCAGTGAGCTGTGATGTTTGTGGCACTTCCTCCCATGGAATAAAGAGGAAGAAGCAAGCCCCAAATCCACAGGTGAGCAAAAAGCTCCGGATCATTGCTGAATGTGCTAGAGGGATAATGCATGCAAGAAGCCAAAAGCGAGTGAACAGCAAAAATATCATGAAAAAGATTACCAGC
>S7911_Prup9b
AATTTTTGTCACAACTGCTGGAGTGTTATCCAGAGGAAGTTCAGAAATGCCCCATGTGAAGTATATTTTCCAAGGAAAGGCACTATGGAGTGGCGTCCCCATTCAGTGAGCTGTGATGTTTGTGGCACTTCCTCCCATGGAATAAAGAGGAAGAAGCAAGCCCCAAATCCACAGGTGAGCAAAAAGCTCCGGATCATTGCTGAATGTGCTAGAGGGATAATGCATGCAAGAAGCCAAAAGCGAGTGAACAGCAAAAATATCATGAAAAAGATTACCAGC
>S9012_Prup9b
AATTTTTGTCACAACTGCTGGAGTGTTATCCAGAGGAAGTTCAGCAATGCCCAATGTGAAGTATATTTTCCAAGGAAAGGCACTATGGAGTGGCGTCCCCATTCAGTGAGCTGTGATGTTTGTGGCACTTCCTCCCATGGAATAAAGAGGAAGAAGCAAGCCCCAAATCCACAGGTGAGCAAAAAGCTCCGGATCATTGCTGAATGTGCTAGAGGGATAATGCATGCAAGAAGCCAAAAGCGAGTGAACAGCAAAAATATCATGAAAAAGATTACCAGC
>S9013_Prup9b
AATTTTTGTCACAACTGCTGGAGTGTTATCCAGAGGAAGTTCAGCAATGCCCCATGTGAAGTATATTTTCCAAGGAAAGGCACTATGGAGTGGCGTCCCCATTCAGTGAGCTGTGATGTTTGTGGCACTTCCTCCCATGGAATAAAGAGGAAGAAGCAAGCCCCAAATCCACAGGTGAGCAAAAAGCTCCGGATCATTGCTGAATGTGCTAGAGGGATAATGCATGCAAGAAGCCAAAAGCGAGTGAACAGCAAAAATATCATGAAAAAGATTACCAGC
