# Supplementary material for: Cryptic speciation in arid mountains: An integrative revision of the Pristurus rupestris species complex (Squamata, Sphaerodactylidae) from Arabia based on morphological, genetic and genomic data, with the description of four new species
Source: PLoS One. 2025 Feb 24;20(2):e0315000. doi: 10.1371/journal.pone.0315000 (PMC11849857; doi:10.1371/journal.pone.0315000)
Supplement: S1 Appendix — (ZIP) [file pone.0315000.s016.zip › RAG2_PHASED_ordered.fasta]

>S7167b_Prup10a
GTTCTCCCAGAACTTCGGAGGGGATTCTCTTTTCATCTCTCCCTTGCCAGAAATGATACCATCTATATTATAGGAGGCCATTCCATTGAAACAAACACCAGACCTCCTAATCTCTATAAGATCAAAATTGTTCTCCCCATAGGCAGCCCGGATGTGAACTGCTGTGCCTTGTCTGGGGGGATTTCAGTGTCCAGTGCCATTGTGTCACAAGTGAAAGAAAATGAGCTTGTGATTGTTGGGGGGTACCATTCTGACAACCAGAAAAGGATGGTTTGTAACACAGTCAACCTAGAAGATGACAAGATAGAGATAGTGGGAAGGGAGGCACCAGAGTGGACCCCAGATATCAAGCATTGCAAGACATGGTTTGGGAGTGATATGGGAAATGGAATGATCCTGTTTGGT
>S7415_Prup10a
GTTCTCCCAGAACTTCGGAGTGGATTCTCTTTTCATCTCTCCCTTGCCAGAAATGATACCATCTATATTATAGGAGGCCATTCCATTGAAACAAACACCAGACCTCCTAATCTCTATAAGATCAAAATTGTTCTCCCCATAGGCAGCCCGGATGTGAACTGCTGTGCCTTGTCTGGGGGGATTTCAGTGTCCAGTGCCATTGTGTCACAAGTGAAAGAAAATGAGCTTGTGATTGTTGGGGGGTACCATTCTGACAACCAGAAAAGGATGGTTTGTAACACAGTCAACCTAGAAGATGACAAGATAGAGATAGTGGGAAAGGAGGCACCAGAGTGGACCCCAGATATCAAGCATTGCAAGACATGGTTTGGGAGTGATATGGGAAATGGAATGATCCTGTTTGGT
>S7424_Prup10a
GTTCTCCCAGAACTTCRGAGGGGATTCTCTTTTCATCTCTCCCTTGCCAGAAATGATACCATCTATATTATAGGAGGCCATTCCATTGAAACAAACACCAGACCTCCTAATCTCTATAAGATCAAAATTGTTCTCCCCATAGGCAGCCCGGATGTGAACTGCTGTGCCTTGTCTGGGGGGATTTCAGTGTCCAGTGCCATTGTGTCACAAGTGAAAGAAAATGAGCTTGTGATTGTTGGGGGGTACCATTCTGACAACCAGAAAAGGATGGTTTGTAACACAGTCAACCTAGAAGATGACAAGATAGAGATAGTGGGAAGGGAGGCACCAGAGTGGACCCCAGATATCAAGCATTGCAAGACATGGTTTGGGAGTGATATGGGAAATGGAATGATCCTGTTTGGT
>S7167b_Prup10b
GTTCTCCCAGAACTTCGGAGGGGATTCTCTTTTCATCTCTCCCTTGCCAGAAATGATACCATCTATATTATAGGAGGCCATTCCATTGAAACAAACACCAGACCTCCTAATCTCTATAAGATCAAAATTGTTCTCCCCATAGGCAGCCCGGATGTGAACTGCTGTGCCTTGTCTGGGGGGATTTCAGTGTCCAGTGCCATTGTGTCACAAGTGAAAGAAAATGAGCTTGTGATTGTTGGGGGGTACCATTCTGACAACCAGAAAAGGATGGTTTGTAACACAGTCAACCTAGAAGATGACAAGATAGAGATAGTGGGAAGGGAGGCACCAGAGTGGACCCCAGATATCAAGCATTGCAAGACATGGTTTGGGAGTGATATGGGAAATGGAATGATCCTGTTTGGT
>S7415_Prup10b
GTTCTCCCAGAACTTCGGAGTGGATTCTCTTTTCATCTCTCCCTTGCCAGAAATGATACCATCTATATTATAGGAGGCCATTCCATTGAAACAAACACCAGACCTCCTAATCTCTATAAGATCAAAATTGTTCTCCCCATAGGCAGCCCGGATGTGAACTGCTGTGCCTTGTCTGGGGGGATTTCAGTGTCCAGTGCCATTGTGTCACAAGTGAAAGAAAATGAGCTTGTGATTGTTGGGGGGTACCATTCTGACAACCAGAAAAGGATGGTTTGTAACACAGTCAACCTAGAAGATGACAAGATAGAGATAGTGGGAAAGGAGGCACCAGAGTGGACCCCAGATATCAAGCATTGCAAGACATGGTTTGGGAGTGATATGGGAAATGGAATGATCCTGTTTGGT
>S7424_Prup10b
GTTCTCCCAGAACTTCRGAGGGGATTCTCTTTTCATCTCTCCCTTGCCAGAAATGATACCATCTATATTATAGGAGGCCATTCCATTGAAACAAACACCAGACCTCCTAATCTCTATAAGATCAAAATTGTTCTCCCCATAGGCAGCCCGGATGTGAACTGCTGTGCCTTGTCTGGGGGGATTTCAGTGTCCAGTGCCGTTGTGTCACAAGTGAAAGAAAATGAGCTTGTGATTGTTGGGGGGTACCATTCTGACAACCAGAAAAGGATGGTTTGTAACACAGTCAACCTAGAAGATGACAAGATAGAGATAGTGGGAAGGGAGGCACCAGAGTGGACCCCAGATATCAAGCATTGCAAGACATGGTTTGGGAGTGATATGGGAAATGGAATGATCCTGTTTGGT
>CN133_Prup11a
GTTCTCCCAGAACTTCGGAGTGGATTCTCTTTTCATCTCTCCCTTGCCAGAAATGATACCATCTATATTATAGGAGGCCATTCCATTGAAACAAACACCAGACCTCCTAATCTCTATAAGATCAAAATTGTTCTCCCCATAGGCAGCCCGGATGTGAACTGCTGTGCCTTGTCTGGGGGGATTTCAGTGTCCAGTGCCATTGTGTCACAAGTGAAAGAAAATGAGCTTGTGATTGTTGGGGGGTACCATTCTGACAACCAGAAAAGGATGGTTTGTAACACAGTCAACCTAGAAGATGACAAGATAGAGATAGTGGGAAAGGAGGCACCAGAGTGGACCCCAGATATCAAGCATTGCAAGACATGGTTTGGGAGTGATATGGGAAATGGAATGATCCTGTTTGGT
>S7407_Prup11a
GTTCTCCCAGAACTTCGGAGTGGATTCTCTTTTCATCTCTCCCTTGCCAGAAATGATACCATCTATATTATAGGAGGCCATTCCATTGAAACAAACACCAGACCTCCTAATCTCTATAAGATCAAAATTGTTCTCCCCATAGGCAGCCCGGATGTGAACTGCTGTGCCTTGTCTGGGGGGATTTCAGTGTCCAGTGCCATTGTGTCACAAGTGAAAGAAAATGAGCTTGTGATTGTTGGGGGGTACCATTCTGACAACCAGAAAAGGATGGTTTGTAACACAGTCAACCTAGAAGATGACAAGATAGAGATAGTGGGAAAGGAGGCACCAGAGTGGACCCCAGATATCAAGCATTGCAAGACATGGTTTGGGAGTGATATGGGAAATGGAATGATCCTGTTTGGT
>S7882_Prup11a
GTTCTCCCAGAACTTCGGAGTGGATTCTCTTTTCATCTCTCCCTTGCCAGAAATGATACCATCTATATTATAGGAGGCCATTCCATTGAAACAAACACCAGACCTCCTAATCTCTATAAGATCAAAATTGTTCTCCCCATAGGCAGCCCGGATGTGAACTGCTGTGCCTTGTCTGGGGGGATTTCAGTGTCCAGTGCCATTGTGTCACAAGTGAAAGAAAATGAGCTTGTGATTGTTGGGGGGTACCATTCTGACAACCAGAAAAGGATGGTTTGTAACACAGTCAACCTAGAAGATGACAAGATAGAGATAGTGGGAAAGGAGGCACCAGAGTGGACCCCAGATATCAAGCATTGCAAGACATGGTTTGGGAGTGATATGGGAAATGGAATGATCCTGTTTGGT
>CN133_Prup11b
GTTCTCCCAGAACTTCGGAGTGGATTCTCTTTTCATCTCTCCCTTGCCAGAAATGATACCATCTATATTATAGGAGGCCATTCCATTGAAACAAACACCAGACCTCCTAATCTCTATAAGATCAAAATTGTTCTCCCCATAGGCAGCCCGGATGTGAACTGCTGTGCCTTGTCTGGGGGGATTTCAGTGTCCAGTGCCATTGTGTCACAAGTGAAAGAAAATGAGCTTGTGATTGTTGGGGGGTACCATTCTGACAACCAGAAAAGGATGGTTTGTAACACAGTCAACCTAGAAGATGACAAGATAGAGATAGTGGGAAAGGAGGCACCAGAGTGGACCCCAGATATCAAGCATTGCAAGACATGGTTTGGGAGTGATATGGGAAATGGAATGATCCTGTTTGGT
>S7407_Prup11b
GTTCTCCCAGAACTTCGGAGTGGATTCTCTTTTCATCTCTCCCTTGCCAGAAATGATACCATCTATATTATAGGAGGCCATTCCATTGAAACAAACACCAGACCTCCTAATCTCTATAAGATCAAAATTGTTCTCCCCATAGGCAGCCCGGATGTGAACTGCTGTGCCTTGTCTGGGGGGATTTCAGTGTCCAGTGCCATTGTGTCACAAGTGAAAGAAAATGAGCTTGTGATTGTTGGGGGGTACCATTCTGACAACCAGAAGAGGATGGTTTGTAACACAGTCAACCTAGAAGATGACAAGATAGAGATAGTGGGAAAGGAGGCACCAGAGTGGACCCCAGATATCAAGCATTGCAAGACATGGTTTGGGAGTGATATGGGAAATGGAATGATCCTGTTTGGT
>S7882_Prup11b
GTTCTCCCAGAACTTCGGAGTGGATTCTCTTTTCATCTCTCCCTTGCCAGAAATGATACCATCTATATTATAGGAGGCCATTCCATTGAAACAAACACCAGACCTCCTAATCTCTATAAGATCAAAATTGTTCTCCCCATAGGCAGCCCGGATGTGAACTGCTGTGCCTTGTCTGGGGGGATTTCAGTGTCCAGTGCCATTGTGTCACAAGTGAAAGAAAATGAGCTTGTGATTGTTGGGGGGTACCATTCTGACAACCAGAAAAGGATGGTTTGTAACACAGTCAACCTAGAAGATGACAAGATAGAGATAGTGGGAAAGGAGGCACCAGAGTGGACCCCAGATATCAAGCATTGCAAGACGTGGTTTGGGAGTGATATGGGAAATGGAATGATCCTGTTTGGT
>S6060_Prup12a
GTTCTCCCAGAACTTCGGAGTGGATTCTCTTTTCATCTCTCCCTTGCCAGAAATGATACCATCTATATTATWGGAGGCCATTCCATTGAAACAAACACCAGACCTCCTAATCTCTATAAGATCAAAATTGTTCTCCCCATAGGCAGCCCGGATGTGAACTGCTGTGCCTTGTCTGGGGGGATTTCAGTGTCCAGTGCCATTGTGTCACAAGTGAAAGAAAATGAGCTTGTGATTGTTGGGGGGTACCATTCTGACAACCAGAAAAGGATGGTTTGTAACACAGTCAACCTAGAAGATGACAAGATAGAGATAGTGGGAAAGGAGGCACCAGAGTGGACCCCAGATATCAAGCATTGCAAGACATGGTTTGGGAGTGATATGGGAAATGGAATGATCCTGTTTGGT
>S7120_Prup12a
GTTCTCCCAGAACTTCGGAGTGGATTCTCTTTTCATCTCTCCCTTGCCAGAAATGATACCATCTATATTATAGGAGGCCATTCCATTGAAACAAACACCAGACCTCCTAATCTCTATAAGATCAAAATTGTTCTCCCCATAGGCAGCCCGGATGTGAACTGCTGTGCCTTGTCTGGGGGGATTTCAGTGTCCAGTGCCATTGTGTCACAAGTGAAAGAAAATGAGCTTGTGATTGTTGGGGGGTACCATTCTGACAACCAGAAAAGGATGGTTTGTAACACAGTCAACCTAGAAGATGACAAGATAGAGATAGTGGGAAAGGAGGCACCAGAGTGGACCCCAGATATCAAGCATTGCAAGACATGGTTTGGGAGTGATATGGGAAATGGAATGATCCTGTTTGGT
>S7730_Prup12a
GTTCTCCCAGAACTTCGGAGTGGATTCTCTTTTCATCTCTCCCTTGYCAGAAATGATACCATCTATATTATWGGAGGCCATTCCATTGAAACAAACACCAGACCTCCTAATCTCTATAAGATCAAAATTGTTCTCCCCATAGGCAGCCCGGATGTGAACTGCTGTGCCTTGTCTGGGGGGATTTCAGTGTCCAGTGCCATTGTGTCACAAGTGAAAGAAAATGAGCTTGTGATTGTTGGGGGGTACCATTCTGACAACCAGAAAAGGATGGTTTGTAACACAGTCAACCTAGAAGATGACAAGATAGAGATAGTGGGAAAGGAGGCACCAGAGTGGACCCCAGATATCAAGCATTGCAAGACATGGTTTGGGAGTGATATGGGAAATGGAATGATCCTGTTYGGT
>S6060_Prup12b
GTTCTCCCAGAACTTCGGAGTGGATTCTCTTTTCATCTCTCCCTTGCCAGAAATGATACCATCTATATTATWGGAGGCCATTCCATTGAAACAAACACCAGACCTCCTAATCTCTATAAGATCAAAATTGTTCTCCCCATAGGCAGCCCGGATGTGAACTGCTGTGCCTTGTCTGGGGGGATTTCAGTGTCCAGTGCCATTGTGTCACAAGTGAAAGAAAATGAGCTTGTGATTGTTGGGGGGTACCATTCTGACAACCAGAAAAGGATGGTTTGTAACACAGTCAACCTAGAAGATGACAAGATAGAGATAGTGGGAAAGGAGGCACCAGACTGGACCCCAGATATCAAGCATTGCAAGACATGGTTTGGGAGTGATATGGGAAATGGAATGATCCTGTTTGGT
>S7120_Prup12b
GTTCTCCCAGAACTTCGGAGTGGATTCTCTTTTCATCTCTCCCTTGCCAGAAATGATACCATCTATATTATAGGAGGCCATTCCATTGAAACAAACACCAGACCTCCTAATCTCTATAAGATCAAAATTGTTCTCCCCATAGGCAGCCCGGATGTGAACTGCTGTGCCTTGTCTGGGGGGATTTCAGTGTCCAGTGCCATTGTGTCACAAGTGAAAGAAAATGAGCTTGTGATTGTTGGGGGGTACCATTCTGACAACCAGAAAAGGATGGTTTGTAACACAGTCAACCTAGAAGATGACAAGATAGAGATAGTGGGAAAGGAGGCACCAGAGTGGACCCCAGATATCAAGCATTGCAAGACATGGTTTGGGAGTGATATGGGAAATGGAATGATCCTGTTTGGT
>S7730_Prup12b
GTTCTCCCAGAACTTCGGAGTGGATTCTCTTTTCATCTCTCCCTTGYCAGAAATGATACCATCTATATTATWGGAGGCCATTCCATTGAAACAAACACCAGACCTCCTAATCTCTATAAGATCAAAATTGTTCTCCCCATAGGCAGCCCGGATGTGAACTGCTGTGCCTTGTCTGGGGGGATTTCAGTGTCCAGTGCCATTGTGTCACAAGTGAAAGAAAATGAGCTTGTGATTGTTGGGGGGTACCATTCTGACAACCAGAAAAGGATGGTTTGTAACACAGTCAACCTAGAAGATGACAAGATAGAGATAGTGGGAAAGGAGGCACCAGAGTGGACCCCAGATATCAAGCATTGCAAGACATGGTTTGGGAGTGATATGGGAAATGGAATGATCCTGTTYGGT
>S6102_Prup13a
GTTCTCCCAGAACTTCGGAGTGGATTCTCTTTTCATCTCTCCCTTGCCAGAAATGATACCATCTATATTATAGGAGGCCATTCCATTGAAACAAACACCAGACCTCCTAATCTCTATAAGATCAAAATTGTTCTCCCCATAGGCAGCCCGGATGTGAACTGCTGTGCCTTGTCTGGGGGGATTTCAGTGTCCAGTGCCATTGTGTCACAAGTGAAAGAAAATGAGCTTGTGATTGTTGGGGGGTACCATTCTGACAACCAGAAAAGGATGGTTTGTAACACAGTCAACCTAGAAGATGACAAGATAGAGATAGTGGGAAAGGAGGCACCAGAGTGGACCCCAGATATCAAGCATTGCAAGACATGGTTTGGGAGTGATATGGGAAATGGAATGATCCTGTTTGGT
>S7526_Prup13a
GTTCTCCCAGAACTTCGGAGTGGATTCTCTTTTCATCTCTCCCTTGCCAGAAATGATACCATCTATATTATAGGAGGCCATTCCATTGAAACAAACACCAGACCTCCTAATCTCTATAAGATCAAAATTGTTCTCCCCATAGGCAGCCCGGATGTGAACTGCTGTGCCTTGTCTGGGGGGATTTCAGTGTCCAGTGCCATTGTGTCACAAGTGAAAGAAAATGAGCTTGTGATTGTTGGGGGGTACCATTCTGACAACCAGAAAAGGATGGTTTGTAACACAGTCAACCTAGAAGATGACAAGATAGAGATAGTGGGAAAGGAGGCACCAGAGTGGACCCCAGATATCAAGCATTGCAAGACATGGTTTGGGAGTGATATGGGAAATGGAATGATCCTGTTTGGT
>S7533_Prup13a
GTTCTCCCAGAACTTCGGAGTGGATTCTCTTTTCATCTCTCCCTTGCCAGAAATGATACCATCTATATTATAGGAGGCCATTCCATTGAAACAAACACCAGACCTCCTAATCTCTATAAGATCAAAATTGTTCTCCCCATAGGCAGCCCGGATGTGAACTGCTGTGCCTTGTCTGGGGGGATTTCAGTGTCCAGTGCCATTGTGTCACAAGTGAAAGAAAATGAGCTTGTGATTGTTGGGGGGTACCATTCTGACAACCAGAAAAGGATGGTTTGTAACACAGTCAACCTAGAAGATGACAAGATAGAGATAGTGGGAAAGGAGGCACCAGAGTGGACCCCAGATATCAAGCATTGCAAGACATGGTTTGGGAGTGATATGGGAAATGGAATGATCCTGTTTGGT
>S7551_Prup13a
GTTCTCCCAGAACTTCGGAGTGGATTCTCTTTTCATCTCTCCCTTGCCAGAAATGATACCATCTATATTATAGGAGGCCATTCCATTGAAACAAACACCAGACCTCCTAATCTCTATAAGATCAAAATTGTTCTCCCCATAGGCAGCCCGGATGTGAACTGCTGTGCCTTGTCTGGGGGGATTTCAGTGTCCAGTGCCATTGTGTCACAAGTGAAAGAAAATGAGCTTGTGATTGTTGGGGGGTACCATTCTGACAACCAGAAAAGGATGGTTTGTAACACAGTCAACCTAGAAGATGACAAGATAGAGATAGTGGGAAAGGAGGCACCAGAGTGGACCCCAGATATCAAGCATTGCAAGACATGGTTTGGGAGTGATATGGGAAATGGAATGATCCTGTTTGGT
>S6102_Prup13b
GTTCTCCCAGAACTTCGGAGTGGATTCTCTTTTCATCTCTCCCTTGCCAGAAATGATACCATCTATATTATAGGAGGCCATTCCATTGAAACAAACACCAGACCTCCTAATCTCTATAAGATCAAAATTGTTCTCCCCATAGGCAGCCCGGATGTGAACTGCTGTGCCTTGTCTGGGGGGATTTCAGTGTCCAGTGCCATTGTGTCACAAGTGAAAGAAAATGAGCTTGTGATTGTTGGGGGGTACCATTCTGACAACCAGAAAAGGATGGTTTGTAACACAGTCAACCTAGAAGATGACAAGATAGAGATAGTGGGAAAGGAGGCACCAGAGTGGACCCCAGATATCAAGCATTGCAAGACATGGTTTGGGAGTGATATGGGAAATGGAATGATCCTGTTTGGT
>S7526_Prup13b
GTTCTCCCAGAACTTCGGAGTGGATTCTCTTTTCATCTCTCCCTTGCCAGAAATGATACCATCTATATTATAGGAGGCCATTCCATTGAAACAAACACCAGACCTCCTAATCTCTATAAGATCAAAATTGTTCTCCCCATAGGCAGCCCGGATGTGAACTGCTGTGCCTTGTCTGGGGGGATTTCAGTGTCCAGTGCCATTGTGTCACAAGTGAAAGAAAATGAGCTTGTGATTGTTGGGGGGTACCATTCTGACAACCAGAAAAGGATGGTTTGTAACACAGTCAACCTAGAAGATGACAAGATAGAGATAGTGGGAAAGGAGGCACCAGAGTGGACCCCAGATATCAAGCATTGCAAGACATGGTTTGGGAGTGATATGGGAAATGGAATGATCCTGTTTGGT
>S7533_Prup13b
GTTCTCCCAGAACTTCGGAGTGGATTCTCTTTTCATCTCTCCCTTGCCAGAAATGATACCATCTATATTATAGGAGGCCATTCCATTGAAACAAACACCAGACCTCCTAATCTCTATAAGATCAAAATTGTTCTCCCCATAGGCAGCCCGGATGTGAACTGCTGTGCCTTGTCTGGGGGGATTTCAGTGTCCAGTGCCATTGTGTCACAAGTGAAAGAAAATGAGCTTGTGATTGTTGGGGGGTACCATTCTGACAACCAGAAAAGGATGGTTTGTAACACAGTCAACCTAGAAGATGACAAGATAGAGATAGTGGGAAGGGAGGCACCAGAGTGGACCCCAGATATCAAGCATTGCAAGACATGGTTTGGGAGTGATATGGGAAATGGAATGATCCTGTTTGGT
>S7551_Prup13b
GTTCTCCCAGAACTTCGGAGTGGATTCTCTTTTCATCTCTCCCTTGCCAGAAATGATACCATCTATATTATAGGAGGCCATTCCATTGAAACAAACACCAGACCTCCTAATCTCTATAAGATCAAAATTGTTCTCCCCATAGGCAGCCCGGATGTGAACTGCTGTGCCTTGTCTGGGGGGATTTCAGTGTCCAGTGCCATTGTGTCACAAGTGAAAGAAAATGAGCTTGTGATTGTTGGGGGGTACCATTCTGACAACCAGAAAAGGATGGTTTGTAACACAGTCAACCTAGAAGATGACAAGATAAAGATAGTGGGAAAGGAGGCACCAGAGTGGACCCCAGATATCAAGCATTGCAAGACATGGTTTGGGAGTGATATGGGAAATGGAATGATCCTGTTTGGT
>S6036_Prup14a
GTTCTCCCAGAACTTCGGAGTGGATTCTCTTTTCATCTCTCCCTTGCCAGAAATGATACCATCTATATTATAGGAGGCCATTCCATTGAAACAAACACCAGACCTCCTAATCTCTATAAGATCAAAATTGTTCTCCCCATAGGCAGCCCAGATGTGAACTGCTGTGCCTTGTCTGGGGGGATTTCAGTGTCCAGTGCCATTGTGTCACAAGTGAAAGAAAATGAGCTTGTGATTGTTGGGGGGTACCATTCTGACAACCAGAAAAGGATGGTTTGTAACACAGTCAACCTAGAAGATGACAAGATAGAGATAGTGGGAAGGGAGGCACCAGAGTGGACCCCAGATATCAAGCATTGCAAGACATGGTTTGGGAGTGATATGGGAAATGGAATGATCCTGTTTGGT
>S6088_Prup14a
GTTCTCCCAGAACTTCGGAGTGGATTCTCTTTTCATCTCTCCCTTGCCAGAAATGATACCATCTATATTATAGGAGGCCATTCCATTGAAACAAACACCAGACCTCCTAATCTCTATAAGATCAAAATTGTTCTCCCCATAGGCAGCCCGGATGTGAACTGCTGTGCCTTGTCTGGGGGGATTTCAGTGTCCAGTGCCATTGTGTCACAAGTGAAAGAAAATGAGCTTGTGATTGTTGGGGGGTACCATTCTGACAACCAGAAAAGGATGGTTTGTAACACAGTCAACCTAGAAGATGACAAGATAGAGATAGTGGGAAGGGAGGCACCAGAGTGGACCCCAGATATCAAGCATTGCAAGACATGGTTTGGGAGTGATATGGGAAATGGAATGATCCTGTTTGGT
>S7528_Prup14a
GTTCTCCCAGAACTTCGGAGTGGATTCTCTTTTCATCTCTCCCTTGCCAGAAATGATACCATCTATATTATAGGAGGCCATTCCATTGAAACAAACACCAGACCTCCTAATCTCTATAAGATCAAAATTGTTCTCCCCATAGGCAGCCCGGATGTGAACTGCTGTGCCTTGTCTGGGGGGATTTCAGTGTCCAGTGCCATTGTGTCACAAGTGAAAGAAAATGAGCTTGTGATTGTTGGGGGGTACCATTCTGACAACCAGAAAAGGATGGTTTGTAACACAGTCAACCTAGAAGATGACAAGATAGAGATAGTGGGAAGGGAGGCACCAGAGTGGACCCCAGATATCAAGCATTGCAAGACATGGTTTGGGAGTGATATGGGAAATGGAATGATCCTGTTTGGT
>S7736_Prup14a
GTTCTCCCAGAACTTCGGAGTGGATTCTCTTTTCATCTCTCCCTTGCCAGAAATGATACCATCTATATTATAGGAGGCCATTCCATTGAAACAAACACCAGACCTCCTAATCTCTATAAGATCAAAATTGTTCTCCCCATAGGCAGCCCGGATGTGAACTGCTGTGCCTTGTCTGGGGGGATTTCAGTGTCCAGTGCCATTGTGTCACAAGTGAAAGAAAATGAGCTTGTGATTGTTGGGGGGTACCATTCTGACAACCAGAAAAGGATGGTTTGTAACACAGTCAACCTAGAAGATGACAAGATAGAGATAGTGGGAAGGGAGGCACCAGAGTGGACCCCAGATATCAAGCATTGCAAGACATGGTTTGGGAGTGATATGGGAAATGGAATGATCCTGTTTGGT
>S6036_Prup14b
GTTCTCCCAGAACTTCGGAGTGGATTCTCTTTTCATCTCTCCCTTGCCAGAAATGATACCATCTATATTATAGGAGGCCATTCCATTGAAACAAACACCAGACCTCCTAATCTCTATAAGATCAAAATTGTTCTCCCCATAGGCAGCCCGGATGTGAACTGCTGTGCCTTGTCTGGGGGGATTTCAGTGTCCAGTGCCATTGTGTCACAAGTGAAAGAAAATGAGCTTGTGATTGTTGGGGGGTACCATTCTGACAACCAGAAAAGGATGGTTTGTAACACAGTCAACCTAGAAGATGACAAGATAGAGATAGTGGGAAGGGAGGCACCAGAGTGGACCCCAGATATCAAGCATTGCAAGACATGGTTTGGGAGTGATATGGGAAATGGAATGATCCTGTTTGGT
>S6088_Prup14b
GTTCTCCCAGAACTCCGGAGTGGATTCTCTTTTCATCTCTCCCTTGCCAGAAATGATACCATCTATATTATAGGAGGCCATTCCATTGAAACAAACACCAGACCTCCTAATCTCTATAAGATCAAAATTGTTCTCCCCATAGGCAGCCCGGATGTGAACTGCTGTGCCTTGTCTGGGGGGATTTCAGTGTCCAGTGCCATTGTGTCACAAGTGAAAGAAAATGAGCTTGTGATTGTTGGGGGGTACCATTCTGACAACCAGAAAAGGATGGTTTGTAACACAGTCAACCTAGAAGATGACAAGATAGAGATAGTGGGAAGGGAGGCACCAGAGTGGACCCCAGATATCAAGCATTGCAAGACATGGTTTGGGAGTGATATGGGAAATGGAATGATCCTGTTTGGT
>S7528_Prup14b
GTTCTCCCAGAACTTCGGAGTGGATTCTCTTTTCATCTCTCCCTTGCCAGAAATGATACCATCTATATTATAGGAGGCCATTCCATTGAAACAAACACCAGACCTCCTAATCTCTATAAGATCAAAATTGTTCTCCCCATAGGCAGCCCGGATGTGAACTGCTGTGCCTTGTCTGGGGGGATTTCAGTGTCCAGTGCCATTGTGTCACAAGTGAAAGAAAATGAGCTTGTGATTGTTGGGGGGTACCATTCTGACAACCAGAAAAGGATGGTTTGTAACACAGTCAACCTAGAAGATGACAAGATAGAGATAGTGGGAAGGGAGGCACCAGAGTGGACCCCAGATATCAAGCATTGCAAGACATGGTTTGGGAGTGATATGGGAAATGGAATGATCCTGTTTGGT
>S7736_Prup14b
GTTCTCCCAGAACTCCGGAGTGGATTCTCTTTTCATCTCTCCCTTGCCAGAAATGATACCATCTATATTATAGGAGGCCATTCCATTGAAACAAACACCAGACCTCCTAATCTCTATAAGATCAAAATTGTTCTCCCCATAGGCAGCCCGGATGTGAACTGCTGTGCCTTGTCTGGGGGGATTTCAGTGTCCAGTGCCATTGTGTCACAAGTGAAAGAAAATGAGCTTGTGATTGTTGGGGGGTACCATTCTGACAACCAGAAAAGGATGGTTTGTAACACAGTCAACCTAGAAGATGACAAGATAGAGATAGTGGGAAGGGAGGCACCAGAGTGGACCCCAGATATCAAGCATTGCAAGACATGGTTTGGGAGTGATATGGGAAATGGAATGATCCTGTTTGGT
>S6122_Prup15a
GTTCTCCCAGAACTTCGGAGTGGATTCTCTTTTCATCTCTCCCTTGCCAGAAATGATACCATCTATATTATAGGAGGCCATTCCATTGAAACAAACACCAGACCTCCTAATCTCTATAAGATCAAAATTGATCTCCCCATAGGCAGCCCGGATGTGAACTGCTGTGCCTTGTCTGGGGGGATTTCAGTGTCCAGTGCCATTGTGTCACAAGTGAAAGAAAATGAGCTTGTGATTGTTGGGGGGTACCATTCTGACAACCAGAAAAGGATGGTTTGTAACACAGTCAACCTAGAAGATGACAAGATAGAGATAGTGGGAAGGGAGGCACCAGAGTGGACCCCAGATATCAAGCATTGCAAGACATGGTTTGGGAGTGATATGGGAAATGGAATGATCCTGTTTGGT
>S7258_Prup15a
GTTCTCCCAGAACTTCGGAGTGGATTCTCTTTTCATCTCTCCCTTGCCAGAAATGATACCATCTATATTATAGGAGGCCATTCCATTGAAACAAACACCAGACCTCCTAATCTCTATAAGATCAAAATTGTTCTCCCCATAGGCAGCCCGGATGTGAACTGCTGTGCCTTGTCTGGGGGGATTTCAGTGTCCAGTGCCATTGTGTCACAAGTGAAAGAAAATGAGCTTGTGATTGTTGGGGGGTACCATTCTGACAACCAGAAAAGGATGGTTTGTAACACAGTCAACCTAGAAGATGACAAGATAGAGATAGTGGGAAGGGAGGCACCAGAGTGGACCCCAGATATCAAGCATTGCAAGACATGGTTTGGGAGTGATATGGGAAATGGAATGATCCTGTTTGGT
>S7546_Prup15a
GTTCTCCCAGAACTTCGGAGTGGATTCTCTTTTCATCTCTCCCTTGCCAGAAATGATACCATCTATATTATAGGAGGCCATTCCATTGAAACAAACACCAGACCTCCTAATCTCTATAAGATCAAAATTGTTCTCCCCATAGGCAGCCCGGATGTGAACTGCTGTGCCTTGTCTGGGGGGATTTCAGTGTCCAGTGCCATTGTGTCACAAGTGAAAGAAAATGAGCTTGTGATTGTTGGGGGGTACCATTCTGACAACCAGAAAAGGATGGTTTGTAACACAGTCAACCTAGAAGATGACAAGATAGAGATAGTGGGAAGGGAGGCACCAGAGTGGACCCCAGATATCAAGCATTGCAAGACATGGTTTGGGAGTGATATGGGAAATGGAATGATCCTGTTTGGT
>S6122_Prup15b
GTTCTCCCAGAACTTCGGAGTGGATTCTCTTTTCATCTCTCCCTTGCCAGAAATGATACCATCTATATTATAGGAGGCCATTCCATTGAAACAAACACCAGACCTCCTAATCTCTATAAGATCAAAATTGATCTCCCCATAGGCAGCCCGGATGTGAACTGCTGTGCCTTGTCTGGGGGGATTTCAGTGTCCAGTGCCATTGTGTCACAAGTGAAAGAAAATGAGCTTGTGATTGTTGGGGGGTACCATTCTGACAACCAGAAAAGGATGGTTTGTAACACAGTCAACCTAGAAGATGACAAGATAGAGATAGTGGGAAGGGAGGCACCAGAGTGGACCCCAGATATCAAGCATTGCAAGACATGGTTTGGGAGTGATATGGGAAATGGAATGATCCTGTTTGGT
>S7258_Prup15b
GTTCTCCCAGAACTTCGGAGTGGATTCTCTTTTCATCTCTCCCTTGCCAGAAATGATACCATCTATATTATAGGAGGCCATTCCATTGAAACAAACACCAGACCTCCTAATCTCTATAAGATCAAAATTGTTCTCCCCATAGGCAGCCCGGATGTGAACTGCTGTGCCTTGTCTGGGGGGATTTCAGTGTCCAGTGCCATTGTGTCACAAGTGAAAGAAAATGAGCTTGTGATTGTTGGGGGGTACCATTCTGACAACCAGAAAAGGATGGTTTGTAACACAGTCAACCTAGAAGATGACAAGATAGAGATAGTGGGAAGGGAGGCACCAGAGTGGACCCCAGATATCAAGCATTGCAAGACATGGTTTGGGAGTGATATGGGAAATGGAATGATCCTGTTTGGT
>S7546_Prup15b
GTTCTCCCAGAACTTCGGAGTGGATTCTCTTTTCATCTCTCCCTTGCCAGAAATGATACCATCTATATTATAGGAGGCCATTCCATTGAAACAAACACCAGACCTCCTAATCTCTATAAGATCAAAATTGATCTCCCCATAGGCAGCCCGGATGTGAACTGCTGTGCCTTGTCTGGGGGGATTTCAGTGTCCAGTGCCATTGTGTCACAAGTGAAAGAAAATGAGCTTGTGATTGTTGGGGGGTACCATTCTGACAACCAGAAAAGGATGGTTTGTAACACAGTCAACCTAGAAGATGACAAGATAGAGATAGTGGGAAGGGAGGCACCAGAGTGGACCCCAGATATCAAGCATTGCAAGACATGGTTTGGGAGTGATATGGGAAATGGAATGATCCTGTTTGGT
>S7257_Prup16a
GTTCTCCCAGAACTTCGGAGTGGATTCTCTTTTCATCTCTCCCTTGCCAGAAATGATACCATCTATATTATAGGAGGCCATTCCATTGAAACAAACACCAGACCTCCTAATCTCTATAAGATCAAAATTGATCTCCCCATAGGCAGCCCGGATGTGAAMTGCTGTGCCTTGTCTGGGGGGATTTCAGTGTCCAGTGCCATTGTGTCACAAGTGAAAGAAAATGAGCTTGTGATTGTTGGGGGGTACCATTCTGACAACCAGAAAAGGATGGTTTGTAACACAGTCAACCTAGAAGATGACAAGATAGAGATAGTGGGAAGGGAGACACCAGAGTGGACCCCAGATATCAAGCATTGCAAGACATGGTTTGGGAGTGATATGGGAAATGGAATGATCCTGTTTGGT
>S7257_Prup16b
GTTCTCCCAGAACTTCGGAGTGGATTCTCTTTTCATCTCTCCCTTGCCAGAAATGATACCATCTATATTATAGGAGGCCATTCCATTGAAACAAACACCAGACCTCCTAATCTCTATAAGATCAAAATTGATCTCCCCATAGGCAGCCCGGATGTGAAMTGCTGTGCCTTGTCTGGGGGGATTTCAGTGTCCAGTGCCATTGTGTCACAAGTGAAAGAAAATGAGCTTGTGATTGTTGGGGGGTACCATTCTGACAACCAGAAAAGGATGGTTTGTAACACAGTCAACCTAGAAGATGATAAGATAGAGATAGTGGGAAGGGAGACACCAGAGTGGACCCCAGATATCAAGCATTGCAAGACATGGTTTGGGAGTGATATGGGAAATGGAATGATCCTGTTTGGT
>S6035_Prup1a
GTTCTCCCAGAACTTCGGAGTGGATTCTCTTTTCATCTCTCCCTTGCCAGAAATGATACCATCTATATTATAGGAGGCCATTCCATTGAAACAAACACCAGACCTCCTAATCTCTATAAGATCAAAATTGTTCTCCCCATAGGCAGCCCGGATGTGAACTGCTGTGCCTTGTCTGGGGGGATTTCAGTGTCCAGTGCCATTGTGTCACAAGTGAAAGAAAATGAGCTTGTGATTGTTGGGGGGTACCATTCTGACAACCAGAAAAGGATGGTTTGTAACACAGTCAACCTAGAAGATGACAAGATAGAGATAGTGGGAAGGGAGGCACCAGAGTGGACCCCAGATATCAAGCATTGCAAGACATGGTTTGGGAGCGATATGGGAAATGGAATGATCCTGTTTGGT
>S6064_Prup1a
GTTCTTCCAGAACTTCGGAGTGGATTCTCTTTTCATCTCTCCCTTGCCAGAAATGATACCATCTATATTATAGGAGGCCATTCCATTGAAACAAACACCAGACCTCCTAATCTCTATAAGATCAAAATTGATCTCCCCATAGGCAGCCCAGATGTGAACTGCTGTGCCTTGTCTGGGGGGATTTCAGTGTCAAGTGCCATTGTGTCACAAGTGAAAGAGAATGAGCTTGTGATTGTTGGGGGGTACCATTCTGACAACCAGAAAAGGATGGTTTGTAACACAGTCAACCTAGAAGATGACAAGATAGAGATAGTGGGAAGGGAGGCACCAGAGTGGACCCCAGATATCAAGCATTGCAAGACATGGTTTGGGAGCGATATGGGAAATGGAATGATCCTGTTTGGT
>S6101_Prup1a
GTTCTCCCAGAACTTCGGAGTGGATTCTCTTTTCATCTCTCCCTTGCCAGAAATGATACCATCTATATTATAGGAGGCCATTCCATTGAAACAAACACCAGACCTCCTAATCTCTATAAGATCAAAATTGTTCTCCCCATAGGCAGCCCGGATGTGAACTGCTGTGCCTTGTCTGGGGGGATTTCAGTGTCCAGTGCCATTGTGTCACAAGTGAAAGAAAATGAGCTTGTGATTGTTGGGGGGTACCATTCTGACAACCAGAAAAGGATGGTTTGTAACACAGTCAACCTAGAAGATGACAAGATAGAGATAGTGGGAAGGGAGGCACCAGAGTGGACCCCAGATATCAAGCATTGCAAGACATGGTTTGGGAGCGATATGGGAAATGGAATGATCCTGTTTGGT
>S6035_Prup1b
GTTCTTCCAGAACTTCGGAGTGGATTCTCTTTTCATCTCTCCCTTGCCAGAAATGATACCATCTATATTATAGGAGGCCATTCCATTGAAACAAACACCAGACCTCCTAATCTCTATAAGATCAAAATTGATCTCCCCATAGGCAGCCCGGATGTGAACTGCTGTGCCTTGTCTGGGGGGATTTCAGTGTCAAGTGCCATTGTGTCACAAGTGAAAGAGAATGAGCTTGTGATTGTTGGGGGGTACCATTCTGACAACCAGAAAAGGATGGTTTGTAACACAGTCAACCTAGAAGATGACAAGATAGAGATAGTGGGAAGGGAGGCACCAGAGTGGACCCCAGATATCAAGCATTGCAAGACATGGTTTGGGAGCGATATGGGAAATGGAATGATCCTGTTTGGT
>S6064_Prup1b
GTTCTTCCAGAACTTCGGAGTGGATTCTCTTTTCATCTCTCCCTTGCCAGAAATGATACCATCTATATTATAGGAGGCCATTCCATTGAAACAAACACCAGACCTCCTAATCTCTATAAGATCAAAATTGATCTCCCCATAGGCAGCCCGGATGTGAACTGCTGTGCCTTGTCTGGGGGGATTTCAGTGTCAAGTGCCATTGTGTCACAAGTGAAAGAGAATGAGCTTGTGATTGTTGGGGGGTACCATTCTGACAACCAGAAAAGGATGGTTTGTAACACAGTCAACCTAGAAGATGACAAGATAGAGATAGTGGGAAGGGAGGCACCAGAGTGGACCCCAGATATCAAGCATTGCAAGACATGGTTTGGGAGCGATATGGGAAATGGAATGATCCTGTTTGGT
>S6101_Prup1b
GTTCTTCCAGAACTTCGGAGTGGATTCTCTTTTCATCTCTCCCTTGCCAGAAATGATACCATCTATATTATAGGAGGCCATTCCATTGAAACAAACACCAGACCTCCTAATCTCTATAAGATCAAAATTGATCTCCCCATAGGCAGCCCGGATGTGAACTGCTGTGCCTTGTCTGGGGGGATTTCAGTGTCAAGTGCCATTGTGTCACAAGTGAAAGAGAATGAGCTTGTGATTGTTGGGGGGTACCATTCTGACAACCAGAAAAGGATGGTTTGTAACACAGTCAACCTAGAAGATGACAAGATAGAGATAGTGGGAAGGGAGGCACCAGAGTGGACCCCAGATATCAAGCATTGCAAGACATGGTTTGGGAGCGATATGGGAAATGGAATGATCCTGTTTGGT
>S7239_Prup2a
GTTCTYCCAGAACTTCGGAGTGGATTCTCTTTTCATCTCTCCCTTGCCAGAAATGATACCATCTATATTATAGGAGGCCATTCCATTGAAACAAACACCAGACCTCCTAATCTCTATAAGATCAAAATTGATCTCCCCATAGGCAGCCCGGATGTGAACTGCTGTGCCTTGTCTGGGGGGATTTCAGTGTCCAGTGCCATTGTGTCACAAGTGAAAGAAAATGAGCTTGTGATTGTTGGGGGGTACCATTCTGACAACCAGAAAAGGATGGTTTGTAACACAGTCAACCTAGAAGATGACAAGATAGAGATAGTGGGAAGGGAGGCACCAGAGTGGACCCCAGATATCAAGCATTGCAAGACATGGTTTGGGAGCGATATGGGAAATGGAATGATCCTGTTTGGT
>S7245_Prup2a
GTTCTTCCAGAACTTCGGAGTGGATTCTCTTTTCATCTCTCCCTTGCCAGAAATGATACCATCTATATTATAGGAGGCCATTCCATTGAAACAAACACCAGACCTCCTAATCTCTATAAGATCAAAATTGATCTCCCCATAGGCAGCCCGGATGTGAACTGCTGTGCCTTGTCTGGGGGGATTTCAGTGTCAAGTGCCATTGTGTCACAAGTGAAAGAAAATGAGCTTGTGATTGTTGGGGGGTACCATTCTGACAACCAGAAAAGGATGGTTTGTAACACAGTCAACCTAGAAGATGACAAGATAGAGATAGTGGGAAGGGAGGCACCAGAGTGGACCCCAGATATCAAGCATTGCAAGACATGGTTTGGGAGCGATATGGGAAATGGAATGATCCTGTTTGGT
>S7239_Prup2b
GTTCTYCCAGAACTTCGGAGTGGATTCTCTTTTCATCTCTCCCTTGCCAGAAATGATACCATCTATATTATAGGAGGCCATTCCATTGAAACAAACACCAGACCTCCTAATCTCTATAAGATCAAAATTGATCTCCCCATAGGCAGCCCGGATGTGAACTGCTGTGCCTTGTCTGGGGGGATTTCAGTGTCAAGTGCCATTGTGTCACAAGTGAAAGAAAATGAGCTTGTGATTGTTGGGGGGTACCATTCTGACAACCAGAAAAGGATGGTTTGTAACACAGTCAACCTAGAAGATGACAAGATAGAGATAGTGGGAAGGGAGGCACCAGAGTGGACCCCAGATATCAAGCATTGCAAGACATGGTTTGGGAGCGATATGGGAAATGGAATGATCCTGTTTGGT
>S7245_Prup2b
GTTCTTCCAGAACTTCGGAGTGGATTCTCTTTTCATCTCTCCCTTGCCAGAAATGATACCATCTATATTATAGGAGGCCATTCCATTGAAACAAACACCAGACCTCCTAATCTCTATAAGATCAAAATTGATCTCCCCATAGGCAGCCCGGATGTGAACTGCTGTGCCTTGTCTGGGGGGATTTCAGTGTCAAGTGCCATTGTGTCACAAGTGAAAGAAAATGAGCTTGTGATTGTTGGGGGGTACCATTCTGACAACCAGAAAAGGATGGTTTGTAACACAGTCAACCTAGAAGATGACAAGATAGAGATAGTGGGAAGGGAGGCACCAGAGTGGACCCCAGATATCAAGCATTGCAAGACATGGTTTGGGAGCGATATGGGAAATGGAATGATCCTGTTTGGT
>S6100_Prup3a
GTTCTCCCAGAACTTCGGAGTGGATTCTCTTTTCATCTCTCCCTTGCCAGAAATGATACCATCTATATTATAGGAGGCCATTCCATTGAAACAAACACCAGACCTCCTAATCTCTATAAGATCAAAATTGTTCTCCCCATAGGCAGCCCGGATGTGAACTGCTGTGCCTTGTCTGGGGGGATTTCAGTGTCCAGTGCCATTGTGTCACAAGTGAAAGAAAATGAGCTTGTGATTGTTGGGGGGTACCATTCTGACAACCAGAAAAGGATGGTTTGTAACACAGTCAACCTAGAAGATGACAAAATAGAGATAGTGGGAAGGGAGGCACCAGAGTGGACCCCAGATATCAAGCATTGCAAGACATGGTTTGGGAGTGATATGGGAAATGGAATGATCCTGTTTGGT
>S7065_Prup3a
GTTCTCCCAGAACTTCGGAGTGGATTCTCTTTTCATCTCTCCCTTGCCAGAAATGATACCATCTATATTATAGGAGGCCATTCCATTGAAACAAACACCAGACCTCCTAATCTCTATAAGATCAAAATTGTTCTCCCCATAGGCAGCCCGGATGTGAACTGCTGTGCCTTGTCTGGGGGGATTTCAGTGTCCAGTGCCATTGTGTCACAAGTGAAAGAAAATGAGCTTGTGATTGTTGGGGGGTACCATTCTGACAACCAGAAAAGGATGGTTTGTAACACAGTCAACCTAGAAGATGACAAAATAGAGATAGTGGGAAGGGAGGCACCAGAGTGGACCCCAGATATCAAGCATTGCAAGACATGGTTTGGGAGTGATATGGGAAATGGAATGATCCTGTTTGGT
>S7310_Prup3a
GTTCTCCCAGAACTTCGGAGTGGATTCTCTTTTCATCTCTCCCTTGCCAGAAATGATACCATCTATATTATAGGAGGCCATTCCATTGAAACAAACACCAGACCTCCTAATCTCTATAAGATCAAAATTGTTCTCCCCATAGGCAGCCCGGATGTGAACTGCTGTGCCTTGTCTGGGGGGATTTCAGTGTCCAGTGCCATTGTGTCACAAGTGAAAGAAAATGAGCTTGTGATTGTTGGGGGGTACCATTCTGACAACCAGAAAAGGATGGTTTGTAACACAGTCAACCTAGAAGATGACAAAATAGAGATAGTGGGAAGGGAGGCACCAGAGTGGACCCCAGATATCAAGCATTGCAAGACATGGTTTGGGAGTGATATGGGAAATGGAATGATCCTGTTTGGT
>S7534_Prup3a
GTTCTCCCAGAACTTCGGAGTGGATTCTCTTTTCATCTCTCCCTTGCCAGAAATGATACCATCTATATTATAGGAGGCCATTCCATTGAAACAAACACCAGACCTCCTAATCTCTATAAGATCAAAATTGTTCTCCCCATAGGCAGCCCGCATGTGAACTGCTGTGCCTTGTCTGGGGGGATTTCAGTGTCCAGTGCCATTGTGTCACAAGTGAAAGAAAATGAGCTTGTGATTGTTGGGGGGTACCATTCTGACAACCAGAAAAGGATGGTTTGTAACACAGTCAACCTAGAAGATGACAAGATAGAGATAGTGGGAAGGGAGGCACCAGAGTGGACCCCAGATATCAAGCATTGCAAGACATGGTTTGGGAGTGATATGGGAAATGGAATGATCCTGTTTGGT
>S7543_Prup3a
GTTCTCCCAGAACTTCGGAGTGGATTCTCTTTTCATCTCTCCCTTGCCAGAAATGATACCATCTATATTATAGGAGGCCATTCCATTGAAACAAACACCAGACCTCCTAATCTCTATAAGATCAAAATTGTTCTCCCCATAGGCAGCCCGGATGTGAACTGCTGTGCCTTGTCTGGGGGGATTTCAGTGTCCAGTGCCATTGTGTCACAAGTGAAAGAAAATGAGCTTGTGATTGTTGGGGGGTACCATTCTGACAACCAGAAAAGGATGGTTTGTAACACAGTCAACCTAGAAGATGACAAAATAGAGATAGTGGGAAGGGAGGCACCAGAGTGGACCCCAGATATCAAGCATTGCAAGACATGGTTTGGGAGTGATATGGGAAATGGAATGATCCTGTTTGGT
>S7553_Prup3a
GTTCTCCCAGAACTTCGGAGTGGATTCTCTTTTCATCTCTCCCTTGCCAGAAATGATACCATCTATATTATAGGAGGCCATTCCATTGAAACAAACACCAGACCTCCTAATCTCTATAAGATCAAAATTGTTCTCCCCATAGGCAGCCCAGATGTGAACTGCTGTGCCTTGTCTGGGGGGATTTCAGTGTCCAGTGCCATTGTGTCACAAGTGAAAGAAAATGAGCTTGTGATTGTTGGGGGGTACCATTCTGACAACCAGAAAAGGATGGTTTGTAACACAGTCAACCTAGAAGATGACAAGATAGAGATAGTGGGAAGGGAGGCACCAGAGTGGACCCCAGATATCAAGCATTGCAAGACATGGTTTGGGAGTGATATGGGAAATGGAATGATCCTGTTTGGT
>S7565_Prup3a
GTTCTTCCAGAACTTCGGAGTGGATTCTCTTTTCATCTCTCCCTTGCCAGAAATGATACCATCTATATTATAGGAGGCCATTCCATTGAAACAAACACCAGACCTCCTAATCTCTATAAGATCAAAATTGTTCTCCCCATAGGCAGCCCGGATGTGAACTGCTGTGCCTTGTCTGGGGGGATTTCAGTGTCCAGTGCCATTGTGTCACAAGTGAAAGAAAATGAGCTTGTGATTGTTGGGGGGTACCATTCTGACAACCAGAAAAGGATGGTTTGTAACACAGTCAACCTAGAAGATGACAAGATAGAGATAGTGGGAAGGGAGGCACCAGAGTGGACCCCAGATATCAAGCATTGCAAGACATGGTTTGGGAGTGATATGGGAAATGGAATGATCCTGTTTGGT
>S9018_Prup3a
GTTCTYCCAGAACTTCGGAGTGGATTCTCTTTTCATCTCTCCCTTGCCAGAAATGATACCATCTATATTATAGGAGGCCATTCCATTGAAACAAACACCAGACCTCCTAATCTCTATAAGATCAAAATTGTTCTCCCCATAGGCAGCCCGGATGTGAACTGCTGTGCCTTGTCTGGGGGGATTTCAGTGTCCAGTGCCATTGTGTCACAAGTGAAAGAAAATGAGCTTGTGATTGTTGGGGGGTACCATTCTGACAACCAGAAAAGGATGGTTTGTAACACAGTCAACCTAGAAGATGACAAGATAGAGATAGTGGGAAGGGAGGCACCAGAGTGGACCCCAGATATCAAGCATTGCAAGACATGGTTTGGGAGCGATATGGGAAATGGAATGATCCTGTTTGGT
>S6100_Prup3b
GTTCTCCCAGAACTTCGGAGTGGATTCTCTTTTCATCTCTCCCTTGCCAGAAATGATACCATCTATATTATAGGAGGCCATTCCATTGAAACAAACACCAGACCTCCTAATCTCTATAAGATCAAAATTGTTCTCCCCATAGGCAGCCCGGATGTGAACTGCTGTGCCTTGTCTGGGGGGATTTCGGTGTCCAGTGCCATTGTGTCACAAGTGAAAGAAAATGAGCTTGTGATTGTTGGGGGGTACCATTCTGACAACCAGAAAAGGATGGTTTGTAACACAGTCAACCTAGAAGATGACAAAATAGAGATAGTGGGAAGGGAGGCACCAGAGTGGACCCCAGATATCAAGCATTGCAAGACATGGTTTGGGAGTGATATGGGAAATGGAATGATCCTGTTTGGT
>S7065_Prup3b
GTTCTCCCAGAACTTCGGAGTGGATTCTCTTTTCATCTCTCCCTTGCCAGAAATGATACCATCTATATTATAGGAGGCCATTCCATTGAAACAAACACCAGACCTCCTAATCTCTATAAGATCAAAATTGTTCTCCCCATAGGCAGCCCGGATGTGAACTGCTGTGCCTTGTCTGGGGGGATTTCGGTGTCCAGTGCCATTGTGTCACAAGTGAAAGAAAATGAGCTTGTGATTGTTGGGGGGTACCATTCTGACAACCAAAAAAGGATGGTTTGTAACACAGTCAACCTAGAAGATGACAAAATAGAGATAGTGGGAAGGGAGGCACCAGAGTGGACCCCAGATATCAAGCATTGCAAGACATGGTTTGGGAGTGATATGGGAAATGGGATTATCCTGTTTGGT
>S7310_Prup3b
GTTCTCCCAGAACTTCGGAGTGGATTCTCTTTTCATCTCTCCCTTGCCAGAAATGATACCATCTATATTATAGGAGGCCATTCCATTGAAACAAACACCAGACCTCCTAATCTCTATAAGATCAAAATTGTTCTCCCCATAGGCAGCCCGGATGTGAACTGCTGTGCCTTGTCTGGGGGGATTTCGGTGTCCAGTGCCATTGTGTCACAAGTGAAAGAAAATGAGCTTGTGATTGTTGGGGGGTACCATTCTGACAACCAGAAAAGGATGGTTTGTAACACAGTCAACCTAGAAGATGACAAAATAGAGATAGTGGGAAGGGAGGCACCAGAGTGGACCCCAGATATCAAGCATTGCAAGACATGGTTTGGGAGTGATATGGGAAATGGAATGATCCTGTTTGGT
>S7534_Prup3b
GTTCTTCCAGAACTTCGGAGTGGATTCTCTTTTCATCTCTCCCTTGCCAGAAATGATACCATCTATATTATAGGAGGCCATTCCATTGAAACAAACACCAGACCTCCTAATCTCTATAAGATCAAAATTGATCTCCCCATAGGCAGCCCGGATGTGAACTGCTGTGCCTTGTCTGGGGGGATTTCAGTGTCAAGTGCCATTGTGTCACAAGTGAAAGAAAATGAGCTTGTGATTGTTGGGGGGTACCATTCTGACAACCAGAAAAGGATGGTTTGTAACACAGTCAACCTAGAAGATGACAAGATAGAGATAGTGGGAAGGGAGGCACCAGAGTGGACCCCAGATATCAAGCATTGCAAGACATGGTTTGGGAGCGATATGGGAAATGGAATGATCCTGTTTGGT
>S7543_Prup3b
GTTCTCCCAGAACTTCGGAGTGGATTCTCTTTTCATCTCTCCCTTGCCAGAAATGATACCATCTATATTATAGGAGGCCATTCCATTGAAACAAACACCAGACCTCCTAATCTCTATAAGATCAAAATTGTTCTCCCCATAGGCAGCCCGGATGTGAACTGCTGTGCCTTGTCTGGGGGGATTTCGGTGTCCAGTGCCATTGTGTCACAAGTGAAAGAAAATGAGCTTGTGATTGTTGGGGGGTACCATTCTGACAACCAAAAAAGGATGGTTTGTAACACAGTCAACCTAGAAGATGACAAAATAGAGATAGTGGGAAGGGAGGCACCAGAGTGGACCCCAGATATCAAGCATTGCAAGACATGGTTTGGGAGTGATATGGGAAATGGGATTATCCTGTTTGGT
>S7553_Prup3b
GTTCTCCCAGAACTTCGGAGTGGATTCTCTTTTCATCTCTCCCTTGCCAGAAATGATACCATCTATATTATAGGAGGCCATTCCATTGAAACAAACACCAGACCTCCTAATCTCTATAAGATCAAAATTGTTCTCCCCATAGGCAGCCCGGATGTGAACTGCTGTGCCTTGTCTGGGGGGATTTCGGTGTCCAGTGCCATTGTGTCACAAGTGAAAGAAAATGAGCTTGTGATTGTTGGGGGGTACCATTCTGACAACCAAAAAAGGATGGTTTGTAACACAGTCAACCTAGAAGATGACAAAATAGAGATAGTGGGAAGGGAGGCACCAGAGTGGACCCCAGATATCAAGCATTGCAAGACATGGTTTGGGAGTGATATGGGAAATGGAATGATCCTGTTTGGT
>S7565_Prup3b
GTTCTTCCAGAACTTCGGAGTGGATTCTCTTTTCATCTCTCCCTTGCCAGAAATGATACCATCTATATTATAGGAGGCCATTCCATTGAAACAAACACCAGACCTCCTAATCTCTATAAGATCAAAATTGTTCTCCCCATAGGCAGCCCGGATGTGAACTGCTGTGCCTTGTCTGGGGGGATTTCAGTGTCCAGTGCCATTGTGTCACAAGTGAAAGAAAATGAGCTTGTGATTGTTGGGGGGTACCATTCTGACAACCAGAAAAGGATGGTTTGTAACACAGTCAACCTAGAAGATGACAAGATAGAGGTAGTGGGAAGGGAGGCACCAGAGTGGACCCCAGATATCAAGCATTGCAAGACATGGTTTGGGAGTGATATGGGAAATGGAATGATCCTGTTTGGT
>S9018_Prup3b
GTTCTYCCAGAACTTCGGAGTGGATTCTCTTTTCATCTCTCCCTTGCCAGAAATGATACCATCTATATTATAGGAGGCCATTCCATTGAAACAAACACCAGACCTCCTAATCTCTATAAGATCAAAATTGATCTCCCCATAGGCAGCCCGGATGTGAACTGCTGTGCCTTGTCTGGGGGGATTTCAGTGTCCAGTGCCATTGTGTCACAAGTGAAAGAAAATGAGCTTGTGATTGTTGGGGGGTACCATTCTGACAACCAGAAAAGGATGGTTTGTAACACAGTCAACCTAGAAGATGACAAGATAGAGATAGTGGGAAGGGAGGCACCAGAGTGGACCCCAGATATCAAGCATTGCAAGACATGGTTTGGGAGCGATATGGGAAATGGAATGATCCTGTTTGGT
>S6132_Prup4a
GTTCTTCCAGAACTTCGGAGTGGATTCTCTTTTCATCTCTCCCTTGCCAGAAATGATACCATCTATATTATAGGAGGCCATTCCATTGAAACAAACACCAGACCTCCTAATCTCTATAAGATCAAAATTGATCTCCCCATAGGCAGCCCGCATGTGAACTGCTGTGCCTTGTCTGGGGGGATTTCAGTGTCCAGTGCCATTGTGTCACAAGTGAAAGAAAATGAGCTTGTGATTGTTGGGGGGTACCATTCTGACAACCAGAAAAGGATGGTTTGTAACACAGTCAACCTAGAAGATGACAAGATAGAGATAGTGGGAAGGGAGGCACCAGAGTGGACCCCAGATATCAAGCATTGCAAGACATGGTTTGGGAGCGATATGGGAAGTGGAATGATCCTGTTTGGT
>S7158_Prup4a
GTTCTTCCAGAACTTCGGAGTGGATTCTCTTTTCATCTCTCCCTTGCCAGAAATGATACCATCTATATTATAGGAGGCCATTCCATTGAAACAAACACCAGACCTCCTAATCTCTATAAGATCAAAATTGATCTCCCCATAGGCAGCCCGCATGTGAACTGCTGTGCCTTGTCTGGGGGGATTTCAGTGTCCAGTGCCATTGTGTCACAAGTGAAAGAAAATGAGCTTGTGATTGTTGGGGGGTACCATTCTGACAACCAGAAAAGGATGGTTTGTAACACAGTCAACCTAGAAGATGACAAGATAGAGATAGTGGGAAGGGAGGCACCAGAGTGGACCCCAGATATCAAGCATTGCAAGACATGGTTTGGGAGCGATATGGGAAGTGGAATGATCCTGTTTGGT
>S7182_Prup4a
GTTCTCCCAGAACTTCGGAGTGGATTCTCTTTTCATCTCTCCCTTGCCAGAAATGATACCATCTATATTATAGGAGGCCATTCCATTGAAAMAAACACCAGACCTCCTAATCTCTATAAGATCAAAATTGTTCTCCCCATAGGCAGCCCAGATGTGAACTGCTGTGCCTTGTCTGGGGGGATTTCAGTGTCCAGTGCCATTGTGTCACAAGTGAAAGAAAATGAGCTTGTGATTGTTGGGGGGTACCATTCTGACAACCAGAAAAGGATGGTTTGTAACACAGTCAACCTAGAAGATGACAAGATAGAGATAGTGGGAAGGGAGGCACCAGAGTGGACCCCAGATATCAAGCATTGCAAGACATGGTTTGGGAGTGATATGGGAAATGGAATGATCCTGTTTGGT
>S7249_Prup4a
GTTCTCCCAGAACTTCGGAGTGGATTCTCTTTTCATCTCTCCCTTGCCAGAAATGATACCATCTATATTATAGGAGGCCATTCCATTGAAAMAAACACCAGACCTCCTAATCTCTATAAGATCAAAATTGTTCTCCCCATAGGCAGCCCGGATGTGAACTGCTGTGCCTTGTCTGGGGGGATTTCAGTGTCCAGTGCCATTGTGTCACAAGTGAAAGAAAATGAGCTTGTGATTGTTGGGGGGTACCATTCTGACAACCAGAAAAGGATGGTTTGTAACACAGTCAACCTAGAAGATGACAAGATAGAGATAGTGGGAAGGGAGGCACCAGAGTGGACCCCAGATATCAAGCATTGCAAGACATGGTTTGGGAGTGATATGGGAAATGGAATGATCCTGTTTGGT
>S7251_Prup4a
GTTCTTCCAGAACTTCGGAGTGGATTCTCTTTTCATCTCTCCCTTGCCAGAAATGATACCATCTATATTATAGGAGGCCATTCCATTGAAACAAACACCAGACCTCCTAATCTCTATAAGATCAAAATTGATCTCCCCATAGGCAGCCCKCATGTGAACTGCTGTGCCTTGTCTGGGGGGATTTCAGTGTCCAGTGCCATTGTGTCACAAGTGAAAGAAAATGAGCTTGTGATTGTTGGGGGGTACCATTCTGACAACCAGAAAAGGATGGTTTGTAACACAGTCAACCTAGAAGATGACAAGATAGAGATAGTGGGAAGGGAGGCACCAGAGTGGACCCCAGATATCAAGCATTGCAAGACATGGTTTGGGAGCGATATGGGAAGTGGAATGATCCTGTTTGGT
>S7255_Prup4a
GTTCTTCCAGAACTTCGGAGTGGATTCTCTTTTCATCTCTCCCTTGCCAGAAATGATACCATCTATATTATAGGAGGCCATTCCATTGAAACAAACACCAGACCTCCTAATCTCTATAAGATCAAAATTGATCTCCCCATAGGCAGCCCGCATGTGAACTGCTGTGCCTTGTCTGGGGGGATTTCAGTGTCCAGTGCCATTGTGTCACAAGTGAAAGAAAATGAGCTTGTGATTGTTGGGGGGTACCATTCTGACAACCAGAAAAGGATGGTTTGTAACACAGTCAACCTAGAAGATGACAAGATAGAGATAGTGGGAAGGGAGGCACCAGAGTGGACCCCAGATATCAAGCATTGCAAGACATGGTTTGGGAGCGATATGGGAAGTGGAATGATCCTGTTTGGT
>S7742_Prup4a
GTTCTCCCAGAACTTCGGAGTGGATTCTCTTTTCATCTCTCCCTTGCCAGAAATGATACCATCTATATTATAGGAGGCCATTCCATTGAAAMAAACACCAGACCTCCTAATCTCTATAAGATCAAAATTGTTCTCCCCATAGGCAGCCCGGATGTGAACTGCTGTGCCTTGTCTGGGGGGATTTCAGTGTCCAGTGCCATTGTGTCACAAGTGAAAGAAAATGAGCTTGTGATTGTTGGGGGGTACCATTCTGACAACCAGAAAAGGATGGTTTGTAACACAGTCAACCTAGAAGATGACAAGATAGAGATAGTGGGAAGGGAGGCACCAGAGTGGACCCCAGATATCAAGCATTGCAAGACATGGTTTGGGAGTGATATGGGAAATGGAATGATCCTGTTTGGT
>S6132_Prup4b
GTTCTTCCAGAACTTCGGAGTGGATTCTCTTTTCATCTCTCCCTTGCCAGAAATGATACCATCTATATTATAGGAGGCCATTCCATTGAAACAAACACCAGACCTCCTAATCTCTATAAGATCAAAATTGATCTCCCCATAGGCAGCCCGCATGTGAACTGCTGTGCCTTGTCTGGGGGGATTTCAGTGTCCAGTGCCATTGTGTCACAAGTGAAAGAAAATGAGCTTGTGATTGTTGGGGGGTACCATTCTGACAACCAGAAAAGGATGGTTTGTAACACAGTCAACCTAGAAGATGACAAGATAGAGATAGTGGGAAGGGAGGCACCAGAGTGGACCCCAGATATCAAGCATTGCAAGACATGGTTTGGGAGCGATATGGGAAGTGGAATGATCCTGTTTGGT
>S7158_Prup4b
GTTCTTCCAGAACTTCGGAGTGGATTCTCTTTTCATCTCTCCCTTGCCAGAAATGATACCATCTATATTATAGGAGGCCATTCCATTGAAACAAACACCAGACCTCCTAATCTCTATAAGATCAAAATTGATCTCCCCATAGGCAGCCCGCATGTGAACTGCTGTGCCTTGTCTGGGGGGATTTCAGTGTCCAGTGCCATTGTGTCACAAGTGAAAGAAAATGAGCTTGTGATTGTTGGGGGGTACCATTCTGACAACCAGAAAAGGATGGTTTGTAACACAGTCAACCTAGAAGATGACAAGATAGAGATAGTGGGAAGGGAGGCACCAGAGTGGACCCCAGATATCAAGCATTGCAAGACATGGTTTGGGAGCGATATGGGAAGTGGAATGATCCTGTTTGGT
>S7182_Prup4b
GTTCTTCCAGAACTTCGGAGTGGATTCTCTTTTCATCTCTCCCTTGCCAGAAATGATACCATCTATATTATAGGAGGCCATTCCATTGAAAMAAACACCAGACCTCCTAATCTCTATAAGATCAAAATTGATCTCCCCATAGGCAGCCCGCATGTGAACTGCTGTGCCTTGTCTGGGGGGATTTCAGTGTCCAGTGCCATTGTGTCACAAGTGAAAGAAAATGAGCTTGTGATTGTTGGGGGGTACCATTCTGACAACCAGAAAAGGATGGTTTGTAACACAGTCAACCTAGAAGATGACAAGATAGAGATAGTGGGAAGGGAGGCACCAGAGTGGACCCCAGATATCAAGCATTGCAAGACATGGTTTGGGAGCGATATGGGAAGTGGAATGATCCTGTTTGGT
>S7249_Prup4b
GTTCTTCCAGAACTTCGGAGTGGATTCTCTTTTCATCTCTCCCTTGCCAGAAATGATACCATCTATATTATAGGAGGCCATTCCATTGAAAMAAACACCAGACCTCCTAATCTCTATAAGATCAAAATTGATCTCCCCATAGGCAGCCCTCATGTGAACTGCTGTGCCTTGTCTGGGGGGATTTCAGTGTCCAGTGCCATTGTGTCACAAGTGAAAGAAAATGAGCTTGTGATTGTTGGGGGGTACCATTCTGACAACCAGAAAAGGATGGTTTGTAACACAGTCAACCTAGAAGATGACAAGATAGAGATAGTGGGAAGGGAGGCACCAGAGTGGACCCCAGATATCAAGCATTGCAAGACATGGTTTGGGAGCGATATGGGAAGTGGAATGATCCTGTTTGGT
>S7251_Prup4b
GTTCTTCCAGAACTTCGGAGTGGATTCTCTTTTCATCTCTCCCTTGCCAGAAATGATACCATCTATATTATAGGAGGCCATTCCATTGAAACAAACACCAGACCTCCTAATCTCTATAAGATCAAAATTGATCTCCCCATAGGCAGCCCKCATGTGAACTGCTGTGCCTTGTCTGGGGGGATTTCAGTGTCCAGTGCCATTGTGTCACAAGTGAAAGAAAATGAGCTTGTGATTGTTGGGGGGTACCATTCTGACAACCAGAAAAGGATGGTTTGTAACACAGTCAACCTAGAAGATGACAAGATAGAGATAGTGGGAAGGGAGGCACCAGAGTGGACCCCAGATATCAAGCATGGCAAGACATGGTTTGGGAGCGATATGGGAAGTGGAATGATCCTGTTTGGT
>S7255_Prup4b
GTTCTTCCAGAACTTCGGAGTGGATTCTCTTTTCATCTCTCCCTTGCCAGAAATGATACCATCTATATTATAGGAGGCCATTCCATTGAAACAAACACCAGACCTCCTAATCTCTATAAGATCAAAATTGATCTCCCCATAGGCAGCCCGCATGTGAACTGCTGTGCCTTGTCTGGGGGGATTTCAGTGTCCAGTGCCATTGTGTCACAAGTGAAAGAAAATGAGCTTGTGATTGTTGGGGGGTACCATTCTGACAACCAGAAAAGGATGGTTTGTAACACAGTCAACCTAGAAGATGACAAGATAGAGATAGTGGGAAGGGAGGCACCAGAGTGGACCCCAGATATCAAGCATTGCAAGACATGGTTTGGGAGCGATATGGGAAGTGGAATGATCCTGTTTGGT
>S7742_Prup4b
GTTCTTCCAGAACTTCGGAGTGGATTCTCTTTTCATCTCTCCCTTGCCAGAAATGATACCATCTATATTATAGGAGGCCATTCCATTGAAAMAAACACCAGACCTCCTAATCTCTATAAGATCAAAATTGATCTCCCCATAGGCAGCCCGCATGTGAACTGCTGTGCCTTGTCTGGGGGGATTTCAGTGTCCAGTGCCATTGTGTCACAAGTGAAAGAAAATGAGCTTGTGATTGTTGGGGGGTACCATTCTGACAACCAGAAAAGGATGGTTTGTAACACAGTCAACCTAGAAGATGACAAGATAGAGATAGTGGGAAGGGAGGCACCAGAGTGGACCCCAGATATCAAGCATTGCAAGACATGGTTTGGGAGCGATATGGGAAGTGGAATGATCCTGTTTGGT
>S7159b_Prup5a
GTTCTTCCAGAACTTCGGAGTGGATTCTCTTTTCATCTCTCCCTTGCCAGAAATGATACCATCTATATTATAGGAGGCCATTCCATTGAAACAAACACCAGACCTCCTAATCTCTATAAGATCAAAATTGATCTCCCCATAGGCAGCCCGCATGTGAACTGCTGTGCCTTGTCTGGGGGGATTTCAGTGTCCAGTGCCATTGTGTCACAAGTGAAAGAAAATGAGCTTGTGATTGTTGGGGGGTACCATTCTGACAACCAGAAAAGGATGGTTTGTAACACAGTCAACCTAGAAGATGACAAGATAGAGATAGTGGGAAGGGAGGCACCAGAGTGGACCCCAGATATCAAGCATTGCAAGACATGGTTTGGGAGCGATATGGGAAGTGGAATGATCCTGTTTGGT
>S7161b_Prup5a
GTTCTCCCAGAACTTCGGAGTGGATTCTCTTTTCATCTCTCCCTTGCCAGAAATGATACCATCTATATTATAGGAGGCCATTCCATTGAAAMAAACACCAGACCTCCTAATCTCTATAAGATCAAAATTGTTCTCCCCATAGGCAGCCCGGATGTGAACTGCTGTGCCTTGTCTGGGGGGATTTCAGTGTCCAGTGCCATTGTGTCACAAGTGAAAGAAAATGAGCTTGTGATTGTTGGGGGGTACCATTCTGACAACCAGAAAAGGATGGTTTGTAACACAGTCAACCTAGAAGATGACAAGATAGAGATAGTGGGAAGGGAGGCACCAGAGTGGACCCCAGATATCAAGCATTGCAAGACATGGTTTGGGAGTGATATGGGAAATGGAATGATCCTGTTTGGT
>S7191_Prup5a
GTTCTTCCAGAACTTCGGAGTGGATTCTCTTTTCATCTCTCCCTTGCCAGAAATGATACCATCTATATTATAGGAGGCCATTCCATTGAAACAAACACCAGACCTCCTAATCTCTATAAGATCAAAATTGATCTCCCCATAGGCAGCCCGCATGTGAACTGCTGTGCCTTGTCTGGGGGGATTTCAGTGTCCAGTGCCATTGTGTCACAAGTGAAAGAAAATGAGCTTGTGATTGTTGGGGGGTACCATTCTGACAACCAGAAAAGGATGGTTTGTAACACAGTCAACCTAGAAGATGACAAGATAGAGATAGTGGGAAGGGAGGCACCAGAGTGGACCCCAGATATCAAGCATTGCAAGACATGGTTTGGGAGCGATATGGGAAGTGGAATGATCCTGTTTGGT
>S7196_Prup5a
GTTCTTCCAGAACTTCGGAGTGGATTCTCTTTTCATCTCTCCCTTGCCAGAAATGATACCATCTATATTATAGGAGGCCATTCCATTGAAACAAACACCAGACCTCCTAATCTCTATAAGATCAAAATTGATCTCCCCATAGGCAGCCCGCATGTGAACTGCTGTGCCTTGTCTGGGGGGATTTCAGTGTCCAGTGCCATTGTGTCACAAGTGAAAGAAAATGAGCTTGTGATTGTTGGGGGGTACCATTCTGACAACCAGAAAAGGATGGTTTGTAACACAGTCAACCTAGAAGATGACAAGATAGAGATAGTGGGAAGGGAGGCACCAGAGTGGACCCCAGATATCAAGCATTGCAAGACATGGTTTGGGAGCGATATGGGAAGTGGAATGATCCTGTTTGGT
>S7159b_Prup5b
GTTCTTCCAGAACTTCGGAGTGGATTCTCTTTTCATCTCTCCCTTGCCAGAAATGATACCATCTATATTATAGGAGGCCATTCCATTGAAACAAACACCAGACCTCCTAATCTCTATAAGATCAAAATTGATCTCCCCATAGGCAGCCCGCATGTGAACTGCTGTGCCTTGTCTGGGGGGATTTCAGTGTCCAGTGCCATTGTGTCACAAGTGAAAGAAAATGAGCTTGTGATTGTTGGGGGGTACCATTCTGACAACCAGAAAAGGATGGTTTGTAACACAGTCAACCTAGAAGATGACAAGATAGAGATAGTGGGAAGGGAGGCACCAGAGTGGACCCCAGATATCAAGCATTGCAAGACATGGTTTGGGAGCGATATGGGAAGTGGAATGATCCTGTTTGGT
>S7161b_Prup5b
GTTCTTCCAGAACTTCGGAGTGGATTCTCTTTTCATCTCTCCCTTGCCAGAAATGATACCATCTATATTATAGGAGGCCATTCCATTGAAAMAAACACCAGACCTCCTAATCTCTATAAGATCAAAATTGATCTCCCCATAGGCAGCCCGCATGTGAACTGCTGTGCCTTGTCTGGGGGGATTTCAGTGTCCAGTGCCATTGTGTCACAAGTGAAAGAAAATGAGCTTGTGATTGTTGGGGGGTACCATTCTGACAACCAGAAAAGGATGGTTTGTAACACAGTCAACCTAGAAGATGACAAGATAGAGATAGTGGGAAGGGAGGCACCAGAGTGGACCCCAGATATCAAGCATTGCAAGACATGGTTTGGGAGCGATATGGGAAGTGGAATGATCCTGTTTGGT
>S7191_Prup5b
GTTCTTCCAGAACTTCGGAGTGGATTCTCTTTTCATCTCTCCCTTGCCAGAAATGATACCATCTATATTATAGGAGGCCATTCCATTGAAACAAACACCAGACCTCCTAATCTCTATAAGATCAAAATTGATCTCCCCATAGGCAGCCCGCATGTGAACTGCTGTGCCTTGTCTGGGGGGATTTCAGTGTCCAGTGCCATTGTGTCACAAGTGAAAGAAAATGAGCTTGTGATTGTTGGGGGGTACCATTCTGACAACCAGAAAAGGATGGTTTGTAACACAGTCAACCTAGAAGATGACAAGATAGAGATAGTGGGAAGGGAGGCACCAGAGTGGACCCCAGATATCAAGCATTGCAAGACATGGTTTGGGAGCGATATGGGAAGTGGAATGATCCTGTTTGGT
>S7196_Prup5b
GTTCTTCCAGAACTTCGGAGTGGATTCTCTTTTCATCTCTCCCTTGCCAGAAATGATACCATCTATATTATAGGAGGCCATTCCATTGAAACAAACACCAGACCTCCTAATCTCTATAAGATCAAAATTGATCTCCCCATAGGCAGCCCGCATGTGAACTGCTGTGCCTTGTCTGGGGGGATTTCAGTGTCCAGTGCCATTGTGTCACAAGTGAAAGAAAATGAGCTTGTGATTGTTGGGGGGTACCATTCTGACAACCAGAAAAGGATGGTTTGTAACACAGTCAACCTAGAAGATGACAAGATAGAGATAGTGGGAAGGGAGGCACCAGAGTGGACCCCAGATATCAAGCATTGCAAGACATGGTTTGGGAGCGATATGGGAAGTGGAATGATCCTGTTTGGT
>S7185_Prup6a
GTTCTTCCAGAACTTCGGAGTGGATTCTCTTTTCATCTCTCCCTTGCCAGAAATGATACCATCTATATTATAGGAGGCCATTCCATTGAAACAAACACCAGACCTCCTAATCTCTATAAGATCAAAATTGATCTCCCCATAGGCAGCCCGGATGTGAACTGCTGTGCCTTGTCTGGGGGGATTTCAGTGTCCAGTGCCATTGTGTCACAAGTGAAAGAAAATGAGCTTGTGATTGTTGGGGGGTACCATTCTGACAACCAGAAAAGGATGGTTTGTAACACAGTCAACCTAGAAGATGACAAGATAGAGATAGTGGGAAGGGAGGCACCAGAGTGGACCCCAGATATCAAGCATTGCAAGACATGGTTTGGGAGTGATATGGGAAATGGAATGATACTGTTTGGG
>S7203_Prup6a
GTTCTTCCAGAACTTCGGAGTGGATTCTCTTTTCATCTCTCCCTTGCCAGAAATGATACCATCTATATTATAGGAGGCCATTCCATTGAAACAAACACCAGACCTCCTAATCTCTATAAGATCAAAATTGATCTCCCCATAGGCAGCCCGGATGTGAACTGCTGTGCCTTGTCTGGGGGGATTTCAGTGTCCAGTGCCATTGTGTCACAAGTGAAAGAAAATGAGCTTGTGATTGTTGGGGGGTACCATTCTGACAACCAGAAAAGGATGGTTTGTAACACAGTCAACCTAGAAGATGACAAGATAGAGATAGTGGGAAGGGAGGCACCAGAGTGGACCCCAGATATCAAGCATTGCAAGACATGGTTTGGGAGTGATATGGGAAATGGAATGATACTGTTTGGG
>S7231_Prup6a
GTTCTTCCAGAACTTCGGAGTGGATTCTCTTTTCATCTCTCCCTTGCCAGAAATGATACCATCTATATTATAGGAGGCCATTCCATTGAAACAAACACCAGACCTCCTAATCTCTATAAGATCAAAATTGATCTCCCCATAGGCAGCCCGGATGTGAACTGCTGTGCCTTGTCTGGGGGGATTTCAGTGTCCAGTGCCATTGTGTCACAAGTGAAAGAAAATGAGCTTGTGATTGTTGGGGGGTACCATTCTGACAACCAGAAAAGGATGGTTTGTAACACAGTCAACCTAGAAGATGACAAGATAGAGATAGTGGGAAGGGAGGCACCAGAGTGGACCCCAGATATCAAGCATTGCAAGACATGGTTTGGGAGTGATATGGGAAATGGAATGATACTGTTTGGG
>S7813_Prup6a
GTTCTTCCAGAACTTCGGAGTGGATTCTCTTTTCATCTCTCCCTTGCCAGAAATGATACCATCTATATTATAGGAGGCCATTCCATTGAAACAAACACCAGACCTCCTAATCTCTATAAGATCAAAATTGATCTCCCCATAGGCAGCCCGGATGTGAACTGCTGTGCCTTGTCTGGGGGGATTTCAGTGTCCAGTGCCATTGTGTCACAAGTGAAAGAAAATGAGCTTGTGATTGTTGGGGGGTACCATTCTGACAACCAGAAAAGGATGGTTTGTAACACAGTCAACCTAGAAGATGACAAGATAGAGATAGTGGGAAGGGAGGCACCAGAGTGGACCCCAGATATCAAGCATTGCAAGACATGGTTTGGGAGTGATATGGGAAATGGAATGATACTGTTTGGG
>S7185_Prup6b
GTTCTTCCAGAACTTCGGAGTGGATTCTCTTTTCATCTCTCCCTTGCCAGAAATGATACCATCTATATTATAGGAGGCCATTCCATTGAAACAAACACCAGACCTCCTAATCTCTATAAGATCAAAATTGATCTCCCCATAGGCAGCCCGGATGTGAACTGCTGTGCCTTGTCTGGGGGGATTTCAGTGTCCAGTGCCATTGTGTCACAAGTGAAAGAAAGTGAGCTTGTGATTGTTGGGGGGTACCATTCTGACAACCAGAAAAGGATGGTTTGTAACACAGTCAACCTAGAAGATGACAAGATAGAGATAGTGGGAAGGGAGGCACCAGAGTGGACCCCAGATATCAAGCATTGCAAGACATGGTTTGGGAGTGATATGGGAAATGGAATGATACTGTTTGGG
>S7203_Prup6b
GTTCTTCCAGAACTTCGGAGTGGATTCTCTTTTCATCTCTCCCTTGCCAGAAATGATACCATCTATATTATAGGAGGCCATTCCATTGAAACAAACACCAGACCTCCTAATCTCTATAAGATCAAAATTGATCTCCCCATAGGCAGCCCGGATGTGAACTGCTGTGCCTTGTCTGGGGGGATTTCAGTGTCCAGTGCCATTGTGTCACAAGTGAAAGAAAATGAGCTTGTGATTGTTGGGGGGTACCATTCTGACAACCAGAAAAGGATGGTTTGTAACACAGTCAACCTAGAAGATGACAAGATAGAGATAGTGGGAAGGGAGGCACCAGAGTGGACCCCAGATATCAAGCATTGCAAGACATGGTTTGGGAGTGATATGGGAAATGGAATGATACTGTTTGGG
>S7231_Prup6b
GTTCTTCCAGAACTTCGGAGTGGATTCTCTTTTCATCTCTCCCTTGCCAGAAATGATACCATCTATATTATAGGAGGCCATTCCATTGAAACAAACACCAGACCTCCTAATCTCTATAAGATCAAAATTGATCTCCCCATAGGCAGCCCGGATGTGAACTGCTGTGCCTTGTCTGGGGGAATTTCAGTGTCCAGTGCCATTGTGTCACAAGTGAAAGAAAATGAGCTTGTGATTGTTGGGGGGTACCATTCTGACAACCAGAAAAGGATGGTTTGTAACACAGTCAACCTAGAAGATGACAAGATAGAGATAGTGGGAAGGGAGGCACCAGAGTGGACCCCAGATATCAAGCATTGCAAGACATGGTTTGGGAGTGATATGGGAAATGGAATGATACTGTTTGGG
>S7813_Prup6b
GTTCTTCCAGAACTTCGGAGTGGATTCTCTTTTCATCTCTCCCTTGCCAGAAATGATACCATCTATATTATAGGAGGCCATTCCATTGAAACAAACACCAGACCTCCTAATCTCTATAAGATCAAAATTGATCTCCCCATAGGCAGCCCGGATGTGAACTGCTGTGCCTTGTCTGGGGGGATTTCAGTGTCCAGTGCCATTGTGTCACAAGTGAAAGAAAATGAGCTTGTGATTGTTGGGGGGTACCATTCTGACAACCAGAAAAGGATGGTTTGTAACACAGTCAACCTAGAAGATGACAAGATAGAGATAGTGGGAAGGGAGGCACCAGAGTGGACCCCAGATATCAAGCATTGCAAGACATGGTTTGGGAGTGATATGGGAAATGGAATGATACTGTTTGGG
>S7200_Prup7a
GTTCTTCCAGAACTTCGGAGTGGATTCTCTTTTCATCTCTCCCTTGCCAGAAATGATACCATCTATATTATAGGAGGCCATTCCATTGAAACAAACACCAGACCTCCTAATCTCTATAAGATCAAAATTGATCTCCCCATAGGCAGCCCGGATGTGAACTGCTGTGCCTTGTCTGGGGGGATTTCAGTGTCCAGTGCCATTGTGTCACAAGTGAAAGAAAATGAGCTTGTGATTGTTGGGGGGTACCATTCTGACAACCAGAAAAGGATGGTTTGTAACACAGTCAACCTAGAAGATGACAAGATAGAGATAGTGGGAAGGGAGGCACCAGAGTGGACCCCAGATATCAAGCATTGCAAGACATGGTTTGGGAGTGATATGGGAAATGGAATGATACTGTTTGGG
>S7539_Prup7a
GTTCTTCCAGAACTTCGGAGTGGATTCTCTTTTCATCTCTCCCTTGCCAGAAATGATACCATCTATATTATAGGAGGCCATTCCATTGAAACAAACACCAGACCTCCTAATCTCTATAAGATCAAAATTGATCTCCCCATAGGCAGCCCGGATGTGAACTGCTGTGCCTTGTCTGGGGGGATTTCAGTGTCCAGTGCCATTGTGTCACAAGTGAAAGAAAATGAGCTTGTGATTGTTGGGGGGTACCATTCTGACAACCAGAAAAGGATGGTTTGTAACACAGTCAACCTAGAAGATGACAAGATAGAGATAGTGGGAAGGGAGGCACCAGAGTGGACCCCAGATATCAAGCATTGCAAGACATGGTTTGGGAGTGATATGGGAAATGGAATGATACTGTTTGGG
>S7547_Prup7a
GTTCTTCCAGAACTTCGGAGTGGATTCTCTTTTCATCTCTCCCTTGCCAGAAATGATACCATCTATATTATAGGAGGCCATTCCATTGAAACAAACACCAGACCTCCTAATCTCTATAAGATCAAAATTGATCTCCCCATAGGCAGCCCGGATGTGAACTGCTGTGCCTTGTCTGGGGGGATTTCAGTGTCCAGTGCCATTGTGTCACAAGTGAAAGAAAATGAGCTTGTGATTGTTGGGGGGTACCATTCTGACAACCAGAAAAGGATGGTTTGTAACACAGTCAACCTAGAAGATGACAAGATAGAGATAGTGGGAAGGGAGGCACCAGAGTGGACCCCAGATATCAAGCATTGCAAGACATGGTTTGGGAGTGATATGGGAAATGGAATGATACTGTTTGGG
>S7560_Prup7a
GTTCTTCCAGAACTTCGGAGTGGATTCTCTTTTCATCTCTCCCTTGCCAGAAATGATACCATCTATATTATAGGAGGCCATTCCATTGAAACAAACACCAGACCTCCTAATCTCTATAAGATCAAAATTGATCTCCCCATAGGCAGCCCGGATGTGAACTGCTGTGCCTTGTCTGGGGGGATTTCAGTGTCCAGTGCCATTGTGTCACAAGTGAAAGAAAATGAGCTTGTGATTGTTGGGGGGTACCATTCTGACAACCAGAAAAGGATGGTTTGTAACACAGTCAACCTAGAAGATGACAAGATAGAGATAGTGGGAAGGGAGGCACCAGAGTGGACCCCAGATATCAAGCATTGCAAGACATGGTTTGGGAGTGATATGGGAAATGGAATGATACTGTTTGGG
>S7200_Prup7b
GTTCTTCCAGAACTTCGGAGTGGATTCTCTTTTCATCTCTCCCTTGCCAGAAATGATACCATCTATATTATAGGAGGCCATTCCATTGAAACAAACACCAGACCTCCTAATCTCTATAAGATCAAAATTGATCTCCCCATAGGCAGCCCGGATGTGAACTGCTGTGCCTTGTCTGGGGGGATTTCAGTGTCCAGTGCCATTGTGTCACAAGTGAAAGAAAATGAGCTTGTGATTGTTGGGGGGTACCATTCTGACAACCAGAAAAGGATGGTTTGTAACACAGTCAACCTAGAAGATGACAAGATAGAGATAGTGGGAAGGGAGGCACCAGAGTGGACCCCAGATATCAAGCATTGCAAGACATGGTTTGGGAGTGATATGGGAAGTGGAATGATACTGTTTGGG
>S7539_Prup7b
GTTCTTCCAGAACTTCGGAGTGGATTCTCTTTTCATCTCTCCCTTGCCAGAAATGATACCATCTATATTATAGGAGGCCATTCCATTGAAACAAACACCAGACCTCCTAATCTCTATAAGATCAAAATTGATCTCCCCATAGGCAGCCCGGATGTGAACTGCTGTGCCTTGTCTGGGGGGATTTCAGTGTCTAGTGCCATTGTGTCACAAGTGAAAGAAAATGAGCTTGTGATTGTTGGGGGGTACCATTCTGACAACCAGAAAAGGATGGTTTGTAACACAGTCAACCTAGAAGATGACAAGATAGAGATAGTGGGAAGGGAGGCACCAGAGTGGACCCCAGATATCAAGCATTGCAAGACATGGTTTGGGAGTGATATGGGAAATGGAATGATACTGTTTGGG
>S7547_Prup7b
GTTCTTCCAGAACTTCGGAGTGGATTCTCTTTTCATCTCTCCCTTGCCAGAAATGATACCATCTATATTATAGGAGGCCATTCCATTGAAACAAACACCAGACCTCCTAATCTCTATAAGATCAAAATTGATCTCCCCATAGGCAGCCCGGATGTGAACTGCTGTGCCTTGTCTGGGGGGATTTCAGTGTCCAGTGCCATTGTGTCACAAGTGAAAGAAAATGAGCTTGTGATTGTTGGGGGGTACCATTCTGACAACCAGAAAAGGATGGTTTGTAACACAGTCAACCTAGAAGATGACAAGATAGAGATAGTGGGAAGGGAGGCACCAGAGTGGACCCCAGATATCAAGCATTGCAAGACATGGTTTGGGAGTGATATGGGAAATGGAATGATACTGTTTGGG
>S7560_Prup7b
GTTCTTCCAGAACTTCGGAGTGGATTCTCTTTTCATCTCTCCCTTGCCAGAAATGATACCATCTATATTATAGGAGGCCATTCCATTGAAACAAACACCAGACCTCCTAATCTCTATAAGATCAAAATTGATCTCCCCATAGGCAGCCCGGATGTGAACTGCTGTGCCTTGTCTGGGGGGATTTCAGTGTCCAGTGCCATTGTGTCACAAGTGAAAGAAAATGAGCTTGTGATTGTTGGGGGGTACCATTCTGACAACCAGAAAAGGATGGTTTGTAACACAGTCAACCTAGAAGATGACAAGATAGAGATAGTGGGAAGGGAGGCACCAGAGTGGACCCCAGATATCAAGCATTGCAAGACATGGTTTGGGAGTGATATGGGAAATGGAATGATACTGTTTGGG
>S7072_Prup8a
GTTCTCCCAGAACTTCAGAGTGGATTCTCTTTTCATCTCTCCCTTGCCAGAAATGATACCGTCTATGTTATAGGAGGCCATTCCATTGAAACAAACACCAGACCTCCTAATCTCTATAAGATCAAAATTGATCTCCCCATAGGCAGCCCGGATGTGAACTGCTGTGCCTTGTCTGGGGGGATTTCAGTGTCCAGTGCCATTGTGTCACAAGTGAAAGAAAATGAGCTTGTGATTGTTGGGGGGTACCATTCTGACAACCAGAAAAGGATGGTTTGTAACACAGTCAACCTAGAAGATGACAAGATAGAGATAGTGGGAAGGGAGGCACCAGAGTGGACCCCAGATATAAAGCATTGCAAGACATGGTTTGGGAGTGATATGGGAAATGGAATGATACTGTTTGGT
>S7187_Prup8a
GTTCTCCCAGAACTTCAGAGTGGATTCTCTTTTCATCTCTCCCTTGCCAGAAATGATACCGTCTATGTTATAGGAGGCCATTCCATTGAAACAAACACCAGACCTCCTAATCTCTATAAGATCAAAATTGATCTCCCCATAGGCAGCCCGGATGTGAACTGCTGTGCCTTGTCTGGGGGGATTTCAGTGTCCAGTGCCATTGTGTCACAAGTGAAAGAAAATGAGCTTGTGATTGTTGGGGGGTACCATTCTGACAACCAGAAAAGGATGGTTTGTAACACAGTCAACCTAGAAGATGACAAGATAGAGATAGTGGGAAGGGAGGCACCAGAGTGGACCCCAGATATAAAGCATTGCAAGACATGGTTTGGGAGTGATATGGGAAATGGAATGATACTGTTTGGT
>S7508_Prup8a
GTTCTCCCAGAACTTCAGAGTGGATTCTCTTTTCATCTCTCCCTTGCCAGAAATGATACCGTCTATGTTATAGGAGGCCATTCCATTGAAACAAACACCAGACCTCCTAATCTCTATAAGATCAAAATTGATCTCCCCATAGGCAGCCCGGATGTGAACTGCTGTGCCTTGTTTGGGGGGATTTCAGTGTCCAGTGCCATTGTGTCACAAGTGAAAGAAAATGAGCTTGTGATTGTTGGGGGGTACCATTCTGACAACCAGAAAAGGATGGTTTGTAACACAGTCAACCTAGAAGATGACAAGATAGAGATAGTGGGAAGGGAGGCACCAGAGTGGACCCCAGATATAAAGCATTGCAAGACATGGTTTGGGAGTGATATGGGAAATGGAATGATACTGTTTGGT
>S8000_Prup8a
GTTCTCCCAGAACTTCAGAGTGGATTCTCTTTTCATCTCTCCCTTGCCAGAAATGATACCGTCTATGTTATAGGAGGCCATTCCATTGAAACAAACACCAGACCTCCTAATCTCTATAAGATCAAAATTGATCTCCCCATAGGCAGCCCGGATGTGAACTGCTGTGCCTTGTCTGGGGGGATTTCAGTGTCCAGTGCCATTGTGTCACAAGTGAAAGAAAATGAGCTTGTGATTGTTGGGGGGTACCATTCTGACAACCAGAAAAGGATGGTTTGTAACACAGTCAACCTAGAAGATGACAAGATAGAGATAGTGGGAAGGGAGGCACCAGAGTGGACCCCAGATATAAAGCATTGCAAGACATGGTTTGGGAGTGATATGGGAAATGGAATGATACTGTTTGGT
>S7072_Prup8b
GTTCTCCCAGAACTTCAGAGTGGATTCTCTTTTCATCTCTCCCTTGCCAGAAATGATACCGTCTATGTTATAGGAGGCCATTCCATTGAAACAAACACCAGACCTCCTAATCTCTATAAGATCAAAATTGATCTCCCCATAGGCAGCCCGGATGTGAACTGCTGTGCCTTGTCTGGGGGGATTTCAGTGTCCAGTGCCATTGTGTCACAAGTGAAAGAAAATGAGCTTGTGATTGTTGGGGGGTACCATTCTGACAACCAGAAAAGGATGGTTTGTAACACAGTCAACCTAGAAGATGACAAGATAGAGATAGTGGGAAGGGAGGCACCAGAGTGGACCCCAGATATAAAGCATTGCAAGACATGGTTTGGGAGTGATATGGGAAATGGAATGATACTGTTTGGT
>S7187_Prup8b
GTTCTCCCAGAACTTCAGAGTGGATTCTCTTTTCATCTCTCCCTTGCCAGAAATGATACCGTCTATGTTATAGGAGGCCATTCCATTGAAACAAACACCAGACCTCCTAATCTCTATAAGATCAAAATTGATCTCCCCATAGGCAGCCCGGATGTGAACTGCTGTGCCTTGTCTGGGGGGATTTCAGTGTCCAGTGCCATTGTGTCACAAGTGAAAGAAAATGAGCTTGTGATTGTTGGGGGGTACCATTCTGACAACCAGAAAAGGATGGTTTGTAACACAGTCAACCTAGAAGATGACAAGATAGAGATAGTGGGAAGGGAGGCACCAGAGTGGACCCCAGATATAAAGCATTGCAAGACATGGTTTGGAAGTGATATGGGAAATGGAATGATACTGTTTGGT
>S7508_Prup8b
GTTCTCCCAGAACTTCAGAGTGGATTCTCTTTTCATCTCTCCCTTGCCAGAAATGATACCGTCTATGTTATAGGAGGCCATTCCATTGAAACAAACACCAGACCTCCTAATCTCTATAAGATCAAAATTGATCTCCCCATAGGCAGCCCGGATGTGAACTGCTGTGCCTTGTTTGGGGGGATTTCAGTGTCCAGTGCCATTGTGTCACAAGTGAAAGAAAATGAGCTTGTGATTGTTGGGGGGTACCATTCTGACAACCAGAAAAGGATGGTTTGTAACACAGTCAACCTAGAAGATGACAAGATAGAGATAGTGGGAAGGGAGGCACCAGAGTGGACCCCAGATATAAAGCATTGCAAGACATGGTTTGGGAGTGATATGGGAAATGGAATGATACTGTTTGGT
>S8000_Prup8b
GTTCTCCCAGAACTTCAGAGTGGATTCTCTTTTCATCTCTCCCTTGCCAGAAATGATACCGTCTATGTTATAGGAGGCCATTCCATTGAAACAAACACCAGACCTCCTAATCTCTATAAGATCAAAATTGATCTCCCCATAGGCAGCCCGGATGTGAACTGCTGTGCCTTGTCTGGGGGGATTTCAGTGTCCAGTGCCATTGTGTCACAAGTGAAAGAAAATGAGCTTGTGATTGTTGGGGGGTACCATTCTGACAACCAGAAAAGGATGGTTTGTAACACAGTCAACCTAGAAGATGACAAGATAGAGATAGTGGGAAGGGAGGCACCAGAGTGGACCCCAGATATAAAGCATTGCAAGACATGGTTTGGGAGTGATATGGGAAATGGAATGATACTGTTTGGT
>S7246_Prup9a
GTTCTCCCAGAACTTCAGAGTGGATTCTCTTTTCATCTCTCCCTTGCCAGAAATGATACCGTCTATGTTATAGGAGGCCATTCCATTGAAACAAACACCAGACCTCCTAATCTCTATAAGATCAAAATTGATCTCCCCATAGGCAGCCCGGATGTGAACTGCTGTGCCTTGTCTGGGGGGATTTCAGTGTCCAGTGCCATTGTGTCACAAGTGAAAGAAAATGAGCTTGTGATTGTTGGGGGGTACCATTCTGACAACCAGAAAAGGATGGTTTGTAACACAGTCAACCTAGAAGATGACAAGATAGAGATAGTGGGAAGGGAGGCACCAGAGTGGACCCCAGATATAAAGCATTGCAAGACATGGTTTGGGAGTGATATGGGAAATGGAATGATACTGTTTGGT
>S7276_Prup9a
GTTCTCCCAGAACTTCAGAGTGGATTCTCTTTTCATCTCTCCCTTGCCAGAAATGATACCGTCTATGTTATAGGAGGCCATTCCATTGAAACAAACACCAGACCTCCTAATCTCTATAAGATCAAAATTGATCTCCCCATAGGCAGCCCGGATGTGAACTGCTGTGCCTTGTCTGGGGGGATTTCAGTGTCCAGTGCCATTGTGTCACAAGTGAAAGAAAATGAGCTTGTGATTGTTGGGGGGTACCATTCTGACAACCAGAAAAGGATGGTTTGTAACACAGTCAACCTAGAAGATGACAAGATAGAGATAGTGGGAAGGGAGGCACCAGAGTGGACCCCAGATATAAAGCATTGCAAGACATGGTTTGGGAGTGATATGGGAAATGGAATGATACTGTTTGGT
>S7460_Prup9a
GTTCTCCCAGAACTTCAGAGTGGATTCTCTTTTCATCTCTCCCTTGCCAGAAATGATACCGTCTATGTTATAGGAGGCCATTCCATTGAAACAAACACCAGACCTCCTAATCTCTATAAGATCAAAATTGATCTCCCCATAGGCAGCCCGGATGTGAACTGCTGTGCCTTGTCTGGGGGGATTTCAGTGTCCAGTGCCATTGTGTCACAAGTGAAAGAAAATGAGCTTGTGATTGTTGGGGGGTACCATTCTGACAACCAGAAAAGGATGGTTTGTAACACAGTCAACCTAGAAGATGACAAGATAGAGATAGTGGGAAGGGAGGCACCAGAGTGGACCCCAGATATAAAGCATTGCAAGACATGGTTTGGGAGTGATATGGGAAATGGAATGATACTGTTTGGT
>S7541_Prup9a
GTTCTCCCAGAACTTCAGAGTGGATTCTCTTTTCATCTCTCCCTTGCCAGAAATGATACCGTCTATGTTATAGGAGGCCATTCCATTGAAACAAACACCAGACCTCCTAATCTCTATAAGATCAAAATTGATCTCCCCATAGGCAGCCCGGATGTGAACTGCTGTGCCTTGTCTGGGGGGATTTCAGTGTCCAGTGCCATTGTGTCACAAGTGAAAGAAAATGAGCTTGTGATTGTTGGGGGGTACCATTCTGACAACCAGAAAAGGATGGTTTGTAACACAGTCAACCTAGAAGATGACAAGATAGAGATAGTGGGAAGGGAGGCACCAGAGTGGACCCCAGATATAAAGCATTGCAAGACATGGTTTGGGAGTGATATGGGAAATGGAATGATACTGTTTGGT
>S7552_Prup9a
GTTCTCCCAGAACTTCAGAGTGGATTCTCTTTTCATCTCTCCCTTGCCAGAAATGATACCGTCTATGTTATAGGAGGCCATTCCATTGAAACAAACACCAGACCTCCTAATCTCTATAAGATCAAAATTGATCTCCCCATAGGCAGCCCGGATGTGAACTGCTGTGCCTTGTCTGGGGGGATTTCAGTGTCCAGTGCCATTGTGTCACAAGTGAAAGAAAATGAGCTTGTGATTGTTGGGGGGTACCATTCTGACAACCAGAAAAGGATGGTTTGTAACACAGTCAACCTAGAAGATGACAAGATAGAGATAGTGGGAAGGGAGGCACCAGAGTGGACCCCAGATATAAAGCATTGCAAGACATGGTTTGGGAGTGATATGGGAAATGGAATGATACTGTTTGGT
>S7719_Prup9a
GTTCTCCCAGAACTTCAGAGTGGATTCTCTTTTCATCTCTCCCTTGCCAGAAATGATACCGTCTATGTTATAGGAGGCCATTCCATTGAAACAAACACCAGACCTCCTAATCTCTATAAGATCAAAATTGATCTCCCCATAGGCAGCCCGGATGTGAACTGCTGTGCCTTGTCTGGGGGGATTTCAGTGTCCAGTGCCATTGTGTCACAAGTGAAAGAAAATGAGCTTGTGATTGTTGGGGGGTACCATTCTGACAACCAGAAAAGGATGGTTTGTAACACAGTCAACCTAGAAGATGACAAGATAGAGATAGTGGGAAGGGAGGCACCAGAGTGGACCCCAGATATAAAGCATTGCAAGACATGGTTTGGGAGTGATATGGGAAATGGAATGATACTGTTTGGT
>S7865_Prup9a
GTTCTCCCAGAACTTCAGAGTGGATTCTCTTTTCATCTCTCCCTTGCCAGAAATGATACCGTCTATGTTATAGGAGGCCATTCCATTGAAACAAACACCAGACCTCCTAATCTCTATAAGATCAAAATTGATCTCCCCATAGGCAGCCCGGATGTGAACTGCTGTGCCTTGTCTGGGGGGATTTCAGTGTCCAGTGCCATTGTGTCACAAGTGAAAGAAAATGAGCTTGTGATTGTTGGGGGGTACCATTCTGACAACCAGAAAAGGATGGTTTGTAACACAGTCAACCTAGAAGATGACAAGATAGAGATAGTGGGAAGGGAGGCACCAGAGTGGACCCCAGATATAAAGCATTGCAAGACATGGTTTGGGAGTGATATGGGAAATGGAATGATACTGTTTGGT
>S7911_Prup9a
GTTCTCCCAGAACTTCAGAGTGGATTCTCTTTTCATCTCTCCCTTGCCAGAAATGATACCGTCTATGTTATAGGAGGCCATTCCATTGAAACAAACACCAGACCTCCTAATCTCTATAAGATCAAAATTGATCTCCCCATAGGCAGCCCGGATGTGAACTGCTGTGCCTTGTCTGGGGGGATTTCAGTGTCCAGTGCCATTGTGTCACAAGTGAAAGAAAATGAGCTTGTGATTGTTGGGGGGTACCATTCTGACAACCAGAAAAGGATGGTTTGTAACACAGTCAACCTAGAAGATGACAAGATAGAGATAGTGGGAAGGGAGGCACCAGAGTGGACCCCAGATATAAAGCATTGCAAGACATGGTTTGGGAGTGATATGGGAAATGGAATGATACTGTTTGGT
>S9012_Prup9a
GTTCTCCCAGAACTTCAGAGTGGATTCTCTTTTCATCTCTCCCTTGCCAGAAATGATACCGTCTATGTTATAGGAGGCCATTCCATTGAAACAAACACCAGACCTCCTAATCTCTATAAGATCAAAATTGATCTCCCCATAGGCAGCCCGGATGTGAACTGCTGTGCCTTGTCTGGGGGGATTTCAGTGTCCAGTGCCATTGTGTCACAAGTGAAAGAAAATGAGCTTGTGATTGTTGGGGGGTACCATTCTGACAACCAGAAAAGGATGGTTTGTAACACAGTCAACCTAGAAGATGACAAGATAGAGATAGTGGGAAGGGAGGCACCAGAGTGGACCCCAGATATAAAGCATTGCAAGACATGGTTTGGGAGTGATATGGGAAATGGAATGATACTGTTTGGT
>S9013_Prup9a
GTTCTCCCAGAACTTCAGAGTGGATTCTCTTTTCATCTCTCCCTTGCCAGAAATGATACCGTCTATGTTATAGGAGGCCATTCCATTGAAACAAACACCAGACCTCCTAATCTCTATAAGATCAAAATTGATCTCCCCATAGGCAGCCCGGATGTGAACTGCTGTGCCTTGTCTGGGGGGATTTCAGTGTCCAGTGCCATTGTGTCACAAGTGAAAGAAAATGAGCTTGTGATTGTTGGGGGGTACCATTCTGACAACCAGAAAAGGATGGTTTGTAACACAGTCAACCTAGAAGATGACAAGATAGAGATAGTGGGAAGGGAGGCACCAGAGTGGACCCCAGATATAAAGCATTGCAAGACATGGTTTGGGAGTGATATGGGAAATGGAATGATACTGTTTGGT
>S7246_Prup9b
GTTCTCCCAGAACCTCAGAGTGGATTCTCTTTTCATCTCTCCCTTGCCAGAAATGATACCGTCTATGTTATAGGAGGCCATTCCATTGAAACAAACACCAGACCTCCTAATCTCTATAAGATCAAAATTGATCTCCCCATAGGCAGCCCGGATGTGAACTGCTGTGCCTTGTCTGGGGGGATTTCAGTGTCCAGTGCCATTGTGTCACAAGTGAAAGAAAATGAGCTTGTGATTGTTGGGGGGTACCATTCTGACAACCAGAAAAGGATGGTTTGTAACACAGTCAACCTAGAAGATGACAAGATAGAGATAGTGGGAAGGGAGGCACCAGAGTGGACCCCAGATATAAAGCATTGCAAGACATGGTTTGGGAGTGATATGGGAAATGGAATGATACTGTTTGGT
>S7276_Prup9b
GTTCTCCCAGAACTTCAGAGTGGATTCTCTTTTCATCTCTCCCTTGCCAGAAATGATACCGTCTATGTTATAGGAGGCCATTCCATTGAAACAAACACCAGACCTCCTAATCTCTATAAGATCAAAATTGATCTCCCTATAGGCAGCCCGGATGTGAACTGCTGTGCCTTGTCTGGGGGGATTTCAGTGTCCAGTGCCATTGTGTCACAAGTGAAAGAAAATGAGCTTGTGATTGTTGGGGGGTACCATTCTGACAACCAGAAAAGGATGGTTTGTAACACAGTCAACCTAGAAGATGACAAGATAGAGATAGTGGGAAGGGAGGCACCAGAGTGGACCCCAGATATAAAGCATTGCAAGACATGGTTTGGGAGTGATATGGGAAATGGAATGATACTGTTTGGT
>S7460_Prup9b
GTTCTCCCAGAACTTCAGAGTGGATTCTCTTTTCATCTCTCCCTTGCCAGAAATGATACCGTCTATGTTATAGGAGGCCATTCCATTGAAACAAACACCAGACCTCCTAATCTCTATAAGATCAAAATTGATCTCCCCATAGGCAGCCCGGATGTGAACTGCTGTGCCTTGTCTGGGGGGATTTCAGTGTCCAGTGCCATTGTGTCACAAGTGAAAGAAAATGAGCTTGTGATTGTTGGGGGGTACCATTCTGACAACCAGAAAAGGATGGTTTGTAACACAGTCAACCTAGAAGATGACAAGATAGAGATAGTGGGAAGGGAGGCACCAGAGTGGACCCCAGATATAAAGCATTGCAAGACATGGTTTGGGAGTGATATGGGAAATGGAATGATACTGTTTGGT
>S7541_Prup9b
GTTCTCCCAGAACTTCAGAGTGGATTCTCTTTTCATCTCTCCCTTGCCAGAAATGATACCGTCTATGTTATAGGAGGCCATTCCATTGAAACAAACACCAGACCTCCTAATCTCTATAAGATCAAAATTGATCTCCCCATAGGCAGCCCGGATGTGAACTGCTGTGCCTTGTCTGGGGGGATTTCAGTGTCCAGTGCCATTGTGTCACAAGTGAAAGAAAATGAGCTTGTGATTGTTGGGGGGTACCATTCTGACAACCAGAAAAGGATGGTTTGTAACACAGTCAACCTAGAAGATGACAAGATAGAGATAGTGGGAAGGGAGGCACCAGAGTGGACCCCAGATATAAAGCATTGTAAGACATGGTTTGGGAGTGATATGGGAAATGGAATGATACTGTTTGGT
>S7552_Prup9b
GTTCTCCCAGAACTTCAGAGTGGATTCTCTTTTCATCTCTCCCTTGCCAGAAATGATACCGTCTATGTTATAGGAGGCCATTCCATTGAAACAAACACCAGACCTCCTAATCTCTATAAGATCAAAATTGATCTCCCCATAGGCAGCCCGGATGTGAACTGCTGTGCCTTGTCTGGGGGGATTTCAGTGTCCAGTGCCATTGTGTCACAAGTGAAAGAAAATGAGCTTGTGATTGTTGGGGGGTACCATTCTGACAACCAGAAAAGGATGGTTTGTAACACAGTCAACCTAGAAGATGACAAGATAGAGATAGTGGGAAGGGAGGCACCAGAGTGGACCCCAGATATAAAGCATTGCAAGACATGGTTTGGGAGTGATATGGGAAATGGAATGATACTGTTTGGT
>S7719_Prup9b
GTTCTCCCAGAACTTCAGAGTGGATTCTCTTTTCATCTCTCCCTTGCCAGAAATGATACCGTCTATGTTATAGGAGGCCATTCCATTGAAACAAACACCAGACCTCCTAATCTCTATAAGATCAAAATTGATCTCCCCATAGGCAGCCCGGATGTGAACTGCTGTGCCTTGTCTGGGGGGATTTCAGTGTCCAGTGCCATTGTGTCACAAGTGAAAGAAAATGAGCTTGTGATTGTTGGGGGGTACCATTCTGACAACCAGAAAAGGATGGTTTGTAACACAGTCAACCTAGAAGATGACAAGATAGAGATAGTGGGAAGGGAGGCACCAGAGTGGACCCCAGATATAAAGCATTGCAAGACATGGTTTGGGAGTGATATGGGAAATGGAATGATACTGTTTGGT
>S7865_Prup9b
GTTCTCCCAGAACTTCAGAGTGGATTCTCTTTTCATCTCTCCCTTGCCAGAAATGATACCGTCTATGTTATAGGAGGCCATTCCATTGAAACAAACACCAGACCTCCTAATCTCTATAAGATCAAAATTGATCTCCCCATAGGCAGCCCGGATGTGAACTGCTGTGCCTTGTCTGGGGGGATTTCAGTGTCCAGTGCCATTGTGTCACAAGTGAAAGAAAATGAGCTTGTGATTGTTGGGGGGTACCATTCTGACAACCAGAAAAGGATGGTTTGTAACACAGTCAACCTAGAAGATGACAAGATAGAGATAGTGGGAAGGGAGGCACCAGAGTGGACCCCAGATATAAAGCATTGCAAGACATGGTTTGGGAGTGATATGGGAAATGGAATGATACTGTTTGGT
>S7911_Prup9b
GTTCTCCCAGAACTTCAGAGTGGATTCTCTTTTCATCTCTCCCTTGCCAGAAATGATACCGTCTATGTTATAGGAGGCCATTCCATTGAAACAAACACCAGACCTCCTAATCTCTATAAGATCAAAATTGATCTCCCCATAGGCAGCCCGGATGTGAACTGCTGTGCCTTGTCTGGGGGGATTTCAGTGTCCAGTGCCATTGTGTCACAAGTGAAAGAAAATGAGCTTGTGATTGTTGGGGGGTACCATTCTGACAACCAGAAAAGGATGGTTTGTAACACAGTCAACCTAGAAGATGACAAGATAGAGATAGTGGGAAGGGAGGCACCAGAGTGGACCCCAGATATAAAGCATTGCAAGACATGGTTTGGGAGTGATATGGGAAATGGAATGATACTGTTTGGT
>S9012_Prup9b
GTTCTCCCAGAACTTCAGAGTGGATTCTCTTTTCATCTCTCCCTTGCCAGAAATGATACCGTCTATGTTATAGGAGGCCATTCCATTGAAACAAACACCAGACCTCCTAATCTCTATAAGATCAAAATTGATCTCCCCATAGGCAGCCCGGATGTGAACTGCTGTGCCTTGTCTGGGGGGATTTCAGTGTCCAGTGCCATTGTGTCACAAGTGAAAGAAAATGAGCTTGTGATTGTTGGGGGGTACCATTCTGACAACCAGAAAAGGATGGTTTGTAACACAGTCAACCTAGAAGATGACAAGATAGAGATAGTGGGAAGGGAGGCACCAGAGTGGACCCCAGATATAAAGCATTGCAAGACATGGTTTGGGAGTGATATGGGAAATGGAATGATACTGTTTGGT
>S9013_Prup9b
GTTCTCCCAGAACTTCAGAGTGGATTCTCTTTTCATCTCTCCCTTGCCAGAAATGATACCGTCTATGTTATAGGAGGCCATTCCATTGAAACAAACACCAGACCTCCTAATCTCTATAAGATCAAAATTGATCTCCCCATAGGCAGCCCGGATGTGAACTGCTGTGCCTTGTCTGGGGGGATTTCAGTGTCCAGTGCCATTGTGTCACAAGTGAAAGAAAATGAGCTTGTGATTGTTGGGGGGTACCATTCTGACAACCAGAAAAGGATGGTTTGTAACACAGTCAACCTAGAAGATGACAAGATAGAGATAGTGGGAAGGGAGGCACCAGAGTGGACCCCAGATATAAAGCATTGCAAGACATGGTTTGGGAGTGATATGGGAAATGGAATGATACTGTTTGGT
